# Supplementary material for: A comprehensive systematic review of CSF proteins and peptides that define Alzheimer’s disease
Source: Clin Proteomics. 2020 Jun 5;17:21. doi: 10.1186/s12014-020-09276-9 (PMC7273668; doi:10.1186/s12014-020-09276-9)
Supplement: Supplementary file 1 — Additional file 1: Table S1. Information regarding all the proteins extracted from the proteomic studies. The proteins identified in each article and their abbreviations are shown. Δ, proteins not recognized by DAVID bioinformatics resources, Π qualitative but no quantitative data. [file 12014_2020_9276_MOESM1_ESM.xlsx]

## Sheet: All data
1	2	3	4	5	6	7	8	9	10	11	12	13	14	15	16	17	18	19	20	21	22	23	24	25	26	27	28	29	30	31	32	33	34	35	36	37	38	39	40	41	42	43	44	45	46	47
Whelan CD et al. 2019	Khoonsari PE et al. 2019	Sathe G et al. 2018	Duits FH et al. 2018	Dayon L et al. 2018	Brinkmalm G et al. 2017	Skillbäck T et al. 2017	Wang J et al. 2016	Paterson RW et al. 2016	Remnestal et al. 2016	Khoonsari PE et al. 2016	Domenico FD et al. 2015 ᴨ	Heywood W et al. 2015	Hendrickson R et al. 2015	Spellman D et al. 2015	Hölttä M et al. 2015	Leung YY et al. 2015	Khan W et al. 2015 ᴨ	Oláh Z et al. 2014	Alzate O et al. 2014	Wildsmith KR et al. 2014	Chakrabarti A et al. 2014	Choi YS et al. 2013 ᴨ	Wijte D et al. 2012	Ringman J et al. 2012	Manral P et al. 2012	Vafadar-Isfahani B et al. 2012	Jahn H et al. 2011	Craig-Schapiro R et al. 2011 ᴨ	Perrin RJ et al. 2011	Hu WT. 2010	Maarouf C et al. 2009	NY Guo et al. 2009	Zhang J et al. 2008	Jung SM et al. 2008	Simonsen AH et al. 2007	Hu Y et al. 2007 ᴨ	Korolainen M et al. 2007	Finehout EJ et al. 2007	Simonsen AH et al. 2008	Castaño E et al. 2006	Abdi F et al. 2006	Selle H et al. 2005	Zhang J et al. 2005 ᴨ	Puchades M et al. 2003	Carrette O et al. 2003	Davidsson P et al. 2002
ADAM22	AFM	ACVR2A	VGF	1433Z	CHGA	ACTA1	PCSK1N	APOE	GAP43	A2M	A1BG	APOE	CHGA	C1QB	AHSG	CD40	ADIPOQ	APOD	A1BG	C3	AMBP	ACT	C4	A1BG	APOE	ALB	CHGA	APOD	A2M	A2M	A2M	CNDP1	APOA2	HP	APOC1	AGT	PTGDS	ALB	APOC1	APOA1	ACTA2	C3	A2M	A1BG	B2M	APOA1
ALCAM	APOA1	ADGRA3		ALDOA	CST3	APLP1	APOE	CHI3L1	NRGN	ACTA2	APOE	APOH	NPTXR	CACNA2D1	ALB	FABP1	AGRP	CDK5	ALB	CHI3L1	APOA1	ALB	VGF	A2M	C4B	APOE	APLP2	CCL16	AGT	ADIPOQ	AGT	CNTN1	APOE	RBP4	C3	AZGP1	TTR	APOE	B2M	CSTD	ADAM10	VGF	ACLY	APOA1	CST3	APOE
CASP8	CHI3L1	AGRN		BASP1	NFASC	APLP2	CADM2	CST3		ACTB	GC	CHI3L1	VGF	FABP3	APLP1	HGF	APOA1	GZMB	ALDOA	TTR	APOA4	APOA1		AFM	CFB	APP	CLU	CCL25	ANXA1	APOD	APOH	CNTN2	BDNF		CHGA	CNDP1		C3	C3	HPX	ADAMTS16		ADGRL1	APOE	VGF	B2M
CCL19	CNDP1	APOC2		CYCS	NPTX1	APOE	CHL1	MDH1		ALB	GSN	CLU		MCAM	B3GNT1	LPA	APOE	MGMT	APOA1		APOE	APOE		ALDOA	CLU	CLEC3B	COL1A1	CCL26	APOA1	C3	C4B	CP	CXCL8		CST3	GSN		CLU	CHGA	SERPINF1	ADAMTS16		AFM	CCPG1		RBP4
CCL3	SPARC	ARG1		GAP43	NRXN1	APP	HRG	SPP1		AMBP	PTGDS	CNDP1		NEGR1	C12ORF49	PRL	AXL	PAWR	APOE		C4	C3		APLP2	HPX	FGA	FXYD1	CCL8	APOC2	CCL11	CKB	DAG1	GC		ITM2C	NPTX1		CNTN1	CST3	TTR	AGT		AGT	CLU		TTR
CD200	VGF	ARPP21		GOT1	NRXN3	B2M	LRG1			APLP1	SERPINA1	CPE		NPTX1	CHGA	RETN	CALCA	POLG	APOH		FCN3	CHGA		APOC1		KRT9	PCSK1N	CKMB	APOC3	CCL16	CTSD	NCAM1			RNASE1	SERPINA3		FGB	ITM2B		AMBP		APOA2	KNG1
CDH6		ATF6		MARCKS	SCG2	CCK	MCAM			APLP2	TF	CST3		NPTX2	CHGB	VEGFA	CD40	PRKN	C4		FGB	CLU		APP		SPARCL1	SCG5	CST3	APOE	FABP	ENO1	NPTXR			VGF	SERPINC1		GC	PSAP		APOA2		B4GAT1	PTGDS
CHI3L1		ATP5A1		MDH1	VGF	CD99	NEGR1			APOA1		ENPP2		NPTXR	CLSTN1		CHGA		CLU		FGG	CP		BCYRN1			VGF	CXCL1	APOH	FTL	FBLN1	SPARCL1						NPTXR	RNASE1		APOD		C1R	RBP4
CHIT1		ATP6V1E1		PKM		CDH11	NPTX1			APOB		GC		NRXN1	H3BMA1		CRP		GAPDH		HP	CST3		BTD				CXCL10	B2M	IL1A	GSN							PCSK1N	SERPINA3		APOE		C4	SERPINA1
EGFR		B2M		SMOC1		CHGA	NRCAM			APOC2		HCRT		NRXN2	HAPLN2		EDN1		GLUL		LAMA1	FGB		C2				CXCL9	B3GNTL1	IL23A	HP							PLG	SPP1		APOH		C7	TF
EIF4EBP1		B3GAT2				CHGB	TTR			APOE		IGF2		PCSK1N	IMP2		FABP		GOT1		PRDX2	GC		C4A				FABP	C4B	MB	HSP90AA1							RBP4	VGF		ASAP2		CADPS2	TTR
EZR		B4GALT2				CLSTN1				APOH		IGFBP2		SERPINA1	ITM2B		FGF4		IGKC		TTR	IGH		C4B				FAS	CA4	PDGFA	SERPINA3							SERPINA1			ATP6AP1		CANX
FGF19		C11ORF87				CLU				APOM		IGLL1		TTR	MT3		HGF		KCRB			PCSK1N		C5				FASL	CADM3	PPY	SERPINF1							SERPINA2			BASP1		CD14
IGFBP7		C1GALT1C1				CST3				APP		LAMP1			NCKX2		IL3		KRT1			PLG		C6				FGA	CALM1	PRL	TTR							TTR			BDNF1		CEMIP2
IL17RA		C1ORF21				CTSB				ASMTL		LSAMP			NMS		MB		PTGDS			RBP4		C8B				HAVCR1	CDH2	RETN											BMP15		CFB
INHCAP		C1QA				CXCL16				ATF6		MDH1			NRXN1		MMP2		SERPINA1			SERPINA1		CD99				HBEGF	CHGA	SERPINA1											C2		CFD
JAM2		C1QTNF3				DDX17				ATP6AP1		PSAP			NSG1		MMP3		SERPINF1			TTR		CFB				HGF	CHGB	SERPINA7											CACNG6		CLEC3B
KYNU		CALD1				DNHD1				AZGP1		S100B			NTRI		PAPPA		SODM					CLSTN3				IGFBP2	CHI3L1												CAMK2D		CSTB
LDLR		CARTPT				ECRG4				B2M		SPP1			PCSK1N		PPY		TBB2A					COL18A1				IL10	CLSTN1												CDH13		CXCL16
MMP10		CCL14				FGA				B3GNT2		TF			PCSK2		RETN		TF					CP				IL25	CLU												CGREF1		DAG1
MMP2		CD300LF				FHDC1				BASP1		TIMP1			PENK		SERPINA7		TTR					CTBS				IL7	CNDP1												CHGA		DCD
PLAT		CD320				FNBP4				BAZ1A		TREM2			PNOC		SERPINE1							CTSL				INS	CP												CHGB		DHX9
PTPN1		CD74				FXYD6				BCAN		TTR			PTGDS		SPP1							ENO2				MIF	CPE												CLEC3B		DLGAP2
RGMB		CDH12				ITM2A				C1QB		UCHL1			SCG2									GRIA4				MMP10	CST3												COCH		EEF1G
SMOC2		CDH3				ITM2B				C1QC					SCG3									IGFBP6				NPPB	CUTA												COL13A1		EPRS1
STAMBP		CECR1				ITM2C				C1R					SOD1									ITIH1				PPY	EFEMP1												COL1A2		FOLH1
TNFRSF11B		CFD				LRRK1				C1RL					SORT1									L1CAM				RETN	GOT1												CYP1A1		GC
TNFRSF12A		CNTFR				MT1E				C1S					SPOCK1									LAMB2				SERPINA1	GSN												CYTL1		GLB1
TNFSF10		CNTNAP3				NCAN				C2					TAC3									LRG1				SERPINE1	ITIH4												EFCAB14		GM2A
ULBP2		COL2A1				NEFH				C3					VGF									LTBP2				SORT1	KNG1												ENO2		HNRNPDL
UNC5C		COX6B1				NEFM				C4A														MCAM				SPP1	MAN1A1												FGB		HNRNPU
VEGFA		CPLX1				NPY				C4B														NECTIN1				THBD	NRCAM												GALNTL6		HP
		CPPED1				NSG1				C5														NEGR1				THPO	NPTXR												GOLGB1		HPX
		CPS1				NSG2				C6														NEO1				TNFRSF1B	PSAP												GOLM1		HRG
		CREG1				PCLO				C7														OGN				TNFSF10	PTGDS												GPR12		HSPD1
		CXCL16				PCSK1N				C9														PAM				VEGF	S100A1												HERC4		IGFBP2
		DAG1				PENK				CADM3														PCMT1				CortisolΔ	SCG2												HLA-B		IGFBP6
		DDAH1				PRNP				CD14														PDIA3					SCG3												HP		IGSF8
		DEFA1				PTGDS				CD163														PGLYRP2					SERPINA3												HSPE1		ILKAP
		DEFA3				PTPRZ1				CD99L2														PKM					SERPINF1												IGF2		INS
		DSTN				RTN4				CDC73														PLG					SOD3												IGFBP5		L1CAM
		EFEMP1				SCG2				CFB														PTPRD					TTR												IL17RC		LY75
		EFEMP2				SCG3				CFD														PTPRN					VGF												INHBA		MEGF10
		ELN				SCG5				CFH														SERPINA3					VTN												INHBA		NBL1
		FAM19A1				SERPINA1				CFHR1														SEZ6L					brain-associated small cell lung cancer antigen/NCAM-140/CD56Δ												INSR		NPDC1
		FAM3A				SPARC				CFI														SMOC1																	IRAK1		NPTX1
		FGFR1				SPOCK1				CHCHD3														SOD3																	ITIH1		OGN
		GAS1				SPOCK2				CHGB														SPON1																	ITM2B		PRKDC
		GFAP				SPON1				CHL1														SPP1																	KCNQ3		PRNP
		GKN1				SPP1				CKAP2														TF																	KLHDC9		PSAPL1
		GNB1				SST				CLEC3B														VASN																	KLHDC9		RCC1L
		GPR37L1				SYT4				CLSTN1														VGF																	KLK6		SCG5
		GSN				TAC3				CLSTN3																															LCAT		SELENBP1
		HACD3				VEGFA				CNNM1																															LTBP2		SERPINA1
		HDHD2				VGF				CNTN1																															LYNX1		SERPINC1
		HRNR				WDR33				CNTN2																															MGAT1		SPARC
		IGF1R				YLPM1				CNTNAP4																															MGP		SPON1
		IL1RAP								COL1A1																															MIGA2		TUBA
		ISLR								COL6A1																															MT3		TUBA8
		ITGAM								CP																															NBL1		FLJ00385Δ
		KREMEN1								CSF1																															NFASC
		KRT9								CST3																															NPDC1
		LCE3D								CTSD																															NPTX1
		LDLR								DAG1																															NPTXR
		LDLRAD3								DCD																															NRXN1
		LY6H								DKK3																															OPA1
		LYNX1								EFEMP1																															ORM1
		MANF								ENPP2																															PCSK1N
		MAP2								F12																															PIGR
		MAPT								FBLN1																															PLXDC2
		MCFD2								FCGBP																															POLR1A
		MERTK								FGA																															PPIB
		MFAP5								FGFR2																															PRKCSH
		MPZ								FN1																															PSG
		MT1H								GC																															PSG8
		MT3								GOT1																															PTPRN
		NCAM1								GPR158																															RCN2
		NDRG1								HBA1																															RTL9
		NEFL								HBB																															SAA1
		NPTX2								HPX																															SCG3
		NRGN								IGFBP2																															SHISA4
		NRXN2								IGFBP7																															SHISA4
		NRXN3								IGHG1																															SMARCE1
		OLR1								IGSF8																															SOD1
		PAM								ITIH1																															SORCS3
		PBXIP1								ITIH2																															SORT1
		PDAP1								ITIH4																															SPON1
		PDGFRL								ITM2B																															SRCAP
		PKDCC								KLK6																															SRCAP
		PKM								KLKB1																															STAG1
		PLAC9								KMT5B																															TAC1
		PRAP1								KNG1																															TBC1D10A
		PRSS1								LBP																															TCERG1
		PRSS23								LCAT																															TICAM2
		PTK7								LDHB																															TMPRSS13
		PTPRD								LRG1																															TMPRSS13
		PTPRS								LUM																															TRMT2A
		REG1A								LYZ																															UACA
		RNASE6								MAP1S																															XPO5
		RPH3A								MCAM																															ZKSCAN5
		RTTN								MDH1																															ZNF627
		S100A7								MMRN2																															ZNF627
		SCG2								MTUS2																															ZYG11B
		SEC62								NCAM1																															ZYG11B
		SECTM1								NCAN																															Antigen MLAA-20VΔ
		SEL1L								NSG1																															DJ977L11.1Δ
		SEMA4D								NTRK2																															Heat shock 10KDa protein 1 (chaperonin 10)Δ
		SERPINB3								NUCB1																															Putative 4 repeat voltage-gated ion channelΔ
		SERPINB6								NUDT21																															SAYY8238Δ
		SEZ6L								NXPH4																															Splice isoform 2 of UDP-Na- peptide NAGT 11Δ
		SHISA9								OMG
		SIRPB1								ORM1
		SLITRK3								ORM2
		SLPI								PBXIP1
		SPP1								PCSK1N
		SST								PGLYRP2
		ST6GALNAC5								PI16
		ST8SIA4								PIK3IP1
		SYCP2L								PLCG2
		SYNJ1								PLG
		TAC1								PON1
		TGOLN2								PPIB
		THOP1								PRG4
		TIMP4								PRNP
		TMEM108								PTPRZ1
		TNFRSF10C								RBP4
		TNFSF12-TNFSF13								RELN
		TXNRD2								REV3L
		VEGFC								RNASE1
		VGF								RTN4R
		VIP								SCG2
		VSTM2A								SCG3
		WARS								SCG5
		WFDC1								SELENOP
		YWHAB								SEMA7A
		YWHAG								SERPINA3
										SERPINA6
										SERPINC1
										SERPIND1
										SERPING1
										SEZ6
										SHISA6
										SLC38A10
										SMOC1
										SNX7
										SOD1
										SPARC
										SPARCL1
										SPOCK1
										SPOCK2
										SPP1
										TAGLN
										TGFB1
										TGOLN2
										TPI1
										TPP1
										TTN
										TXN
										VTN
										YIPF3
										ZFHX2
										ZNF695

## Sheet: 1
1
Whelan CD et al. 2019
Gene	Full name
ALCAM	Activated Leukocyte Cell Adhesion Molecule(ALCAM)
ADAM22	ADAM Metallopeptidase Domain 22(ADAM22)
CDH6	Cadherin 6(CDH6)
CASP8	Caspase 8(CASP8)
CCL19	C-C Motif Chemokine Ligand 19(CCL19
CCL3	C-C Motif Chemokine Ligand 3(CCL3)
CD200	CD200 Molecule(CD200)
CHIT1	Chitinase 1(CHIT1)
CHI3L1	Chitinase 3 like 1(CHI3L1)
EGFR	Epidermal Growth Factor Receptor(EGFR)
EIF4EBP1	Eukaryotic Translation Initiation Factor 4E Binding Protein 1(EIF4EBP1)
EZR	Ezrin(EZR)
FGF19	Fibroblast Growth Factor 19(FGF19)
INHCAP	Inhibitor Of Carbonic Anhydrase Pseudogene(INHCAP)
IGFBP7	Insulin Like Growth Factor Binding Protein 7(IGFBP7)
IL17RA	Interleukin 17 Receptor A(IL17RA)
JAM2	Junctional Adhesion Molecule 2(JAM2)
KYNU	Kynureninase(KYNU)
LDLR	Low Density Lipoprotein Receptor(LDLR)
MMP10	Matrix Metallopeptidase 10(MMP10)
MMP2	Matrix Metallopeptidase 2(MMP2
PLAT	Plasminogen Activator, Tissue Type(PLAT)
PTPN1	Protein Tyrosine Phosphatase Non-Receptor Type 1(PTPN1)
RGMB	Repulsive Guidance Molecule BMP Co-Receptor B(RGMB)
SMOC2	SPARC Related Modular Calcium Binding 2(SMOC2)
STAMBP	STAM Binding Protein(STAMBP)
TNFRSF11B	TNF Receptor Superfamily Member 11b(TNFRSF11B)
TNFRSF12A	TNF Receptor Superfamily Member 12A(TNFRSF12A)
TNFSF10	TNF Superfamily Member 10(TNFSF10)
ULBP2	UL16 Binding Protein 2(ULBP2)
UNC5C	Unc-5 Netrin Receptor C(UNC5C)
VEGFA	Vascular Endothelial Growth Factor A(VEGFA)

## Sheet: 2
2
Khoonsari PE et al. 2019
Gene	Full name
AFM	afamin(AFM)
APOA1	apolipoprotein A1(APOA1)
CHI3L1	chitinase 3 like 1(CHI3L1)
CNDP1	carnosine dipeptidase 1(CNDP1)
SPARC	secreted protein acidic and cysteine rich(SPARC)
VGF	VGF nerve growth factor inducible(VGF)

## Sheet: 3
3
Sathe G et al. 2018
Gene	Full name
ACVR2A	activin A receptor type 2A(ACVR2A)
ADGRA3	adhesion G protein-coupled receptor A3(ADGRA3)
AGRN	agrin(AGRN)
APOC2	apolipoprotein C2(APOC2)
ARG1	arginase 1(ARG1)
ARPP21	cAMP regulated phosphoprotein 21(ARPP21)
ATF6	activating transcription factor 6(ATF6)
ATP5A1	ATP synthase, H+ transporting, mitochondrial F1 complex, alpha subunit 1, cardiac muscle(ATP5A1)
ATP6V1E1	ATPase H+ transporting V1 subunit E1(ATP6V1E1)
B2M	beta-2-microglobulin(B2M)
B3GAT2	beta-1,3-glucuronyltransferase 2(B3GAT2)
B4GALT2	beta-1,4-galactosyltransferase 2(B4GALT2)
C11orf87	chromosome 11 open reading frame 87(C11orf87)
C1GALT1C1	C1GALT1 specific chaperone 1(C1GALT1C1)
C1orf21	chromosome 1 open reading frame 21(C1orf21)
C1QA	complement C1q A chain(C1QA)
C1QTNF3	C1q and tumor necrosis factor related protein 3(C1QTNF3)
CALD1	caldesmon 1(CALD1)
CARTPT	CART prepropeptide(CARTPT)
CCL14	C-C motif chemokine ligand 14(CCL14)
CD300LF	CD300 molecule like family member f(CD300LF)
CD320	CD320 molecule(CD320)
CD74	CD74 molecule(CD74)
CDH12	cadherin 12(CDH12)
CDH3	cadherin 3(CDH3)
CECR1	cat eye syndrome chromosome region, candidate 1(CECR1)
CFD	complement factor D(CFD)
CNTFR	ciliary neurotrophic factor receptor(CNTFR)
CNTNAP3	contactin associated protein-like 3(CNTNAP3)
COL2A1	collagen type II alpha 1 chain(COL2A1)
COX6B1	cytochrome c oxidase subunit 6B1(COX6B1)
CPLX1	complexin 1(CPLX1)
CPPED1	calcineurin like phosphoesterase domain containing 1(CPPED1)
CPS1	carbamoyl-phosphate synthase 1(CPS1)
CREG1	cellular repressor of E1A stimulated genes 1(CREG1)
CXCL16	C-X-C motif chemokine ligand 16(CXCL16)
DAG1	dystroglycan 1(DAG1)
DDAH1	dimethylarginine dimethylaminohydrolase 1(DDAH1)
DEFA1	defensin alpha 1(DEFA1)
DEFA3	defensin alpha 3(DEFA3)
DSTN	destrin, actin depolymerizing factor(DSTN)
EFEMP1	EGF containing fibulin like extracellular matrix protein 1(EFEMP1)
EFEMP2	EGF containing fibulin like extracellular matrix protein 2(EFEMP2)
ELN	elastin(ELN)
FAM19A1	family with sequence similarity 19 member A1, C-C motif chemokine like(FAM19A1)
FAM3A	family with sequence similarity 3 member A(FAM3A)
FGFR1	fibroblast growth factor receptor 1(FGFR1)
GAS1	growth arrest specific 1(GAS1)
GFAP	glial fibrillary acidic protein(GFAP)
GKN1	gastrokine 1(GKN1)
GNB1	G protein subunit beta 1(GNB1)
GPR37L1	G protein-coupled receptor 37 like 1(GPR37L1)
GSN	gelsolin(GSN)
HACD3	3-hydroxyacyl-CoA dehydratase 3(HACD3)
HDHD2	haloacid dehalogenase like hydrolase domain containing 2(HDHD2)
HRNR	hornerin(HRNR)
IGF1R	insulin like growth factor 1 receptor(IGF1R)
IL1RAP	interleukin 1 receptor accessory protein(IL1RAP)
ISLR	immunoglobulin superfamily containing leucine rich repeat(ISLR)
ITGAM	integrin subunit alpha M(ITGAM)
KREMEN1	kringle containing transmembrane protein 1(KREMEN1)
KRT9	keratin 9(KRT9)
LCE3D	late cornified envelope 3D(LCE3D)
LDLR	low density lipoprotein receptor(LDLR)
LDLRAD3	low density lipoprotein receptor class A domain containing 3(LDLRAD3)
LY6H	lymphocyte antigen 6 complex, locus H(LY6H)
LYNX1	Ly6/neurotoxin 1(LYNX1)
MANF	mesencephalic astrocyte derived neurotrophic factor(MANF)
MAP2	microtubule associated protein 2(MAP2)
MAPT	microtubule associated protein tau(MAPT)
MCFD2	multiple coagulation factor deficiency 2(MCFD2)
MERTK	MER proto-oncogene, tyrosine kinase(MERTK)
MFAP5	microfibrillar associated protein 5(MFAP5)
MPZ	myelin protein zero(MPZ)
MT1H	metallothionein 1H(MT1H)
MT3	metallothionein 3(MT3)
NCAM1	neural cell adhesion molecule 1(NCAM1)
NDRG1	N-myc downstream regulated 1(NDRG1)
NEFL	neurofilament, light polypeptide(NEFL)
NPTX2	neuronal pentraxin 2(NPTX2)
NRGN	neurogranin(NRGN)
NRXN2	neurexin 2(NRXN2)
NRXN3	neurexin 3(NRXN3)
OLR1	oxidized low density lipoprotein receptor 1(OLR1)
PAM	peptidylglycine alpha-amidating monooxygenase(PAM)
PBXIP1	PBX homeobox interacting protein 1(PBXIP1)
PDAP1	PDGFA associated protein 1(PDAP1)
PDGFRL	platelet derived growth factor receptor like(PDGFRL)
PKDCC	protein kinase domain containing, cytoplasmic(PKDCC)
PKM	pyruvate kinase, muscle(PKM)
PLAC9	placenta specific 9(PLAC9)
PRAP1	proline rich acidic protein 1(PRAP1)
PRSS1	protease, serine 1(PRSS1)
PRSS23	protease, serine 23(PRSS23)
PTK7	protein tyrosine kinase 7 (inactive)(PTK7)
PTPRD	protein tyrosine phosphatase, receptor type D(PTPRD)
PTPRS	protein tyrosine phosphatase, receptor type S(PTPRS)
REG1A	regenerating family member 1 alpha(REG1A)
RNASE6	ribonuclease A family member k6(RNASE6)
RPH3A	rabphilin 3A(RPH3A)
RTTN	rotatin(RTTN)
S100A7	S100 calcium binding protein A7(S100A7)
SCG2	secretogranin II(SCG2)
SEC62	SEC62 homolog, preprotein translocation factor(SEC62)
SECTM1	secreted and transmembrane 1(SECTM1)
SEL1L	SEL1L ERAD E3 ligase adaptor subunit(SEL1L)
SEMA4D	semaphorin 4D(SEMA4D)
SERPINB3	serpin family B member 3(SERPINB3)
SERPINB6	serpin family B member 6(SERPINB6)
SEZ6L	seizure related 6 homolog like(SEZ6L)
SHISA9	shisa family member 9(SHISA9)
SIRPB1	signal regulatory protein beta 1(SIRPB1)
SLITRK3	SLIT and NTRK like family member 3(SLITRK3)
SLPI	secretory leukocyte peptidase inhibitor(SLPI)
SPP1	secreted phosphoprotein 1(SPP1)
SST	somatostatin(SST)
ST6GALNAC5	ST6 N-acetylgalactosaminide alpha-2,6-sialyltransferase 5(ST6GALNAC5)
ST8SIA4	ST8 alpha-N-acetyl-neuraminide alpha-2,8-sialyltransferase 4(ST8SIA4)
SYCP2L	synaptonemal complex protein 2 like(SYCP2L)
SYNJ1	synaptojanin 1(SYNJ1)
TAC1	tachykinin precursor 1(TAC1)
TGOLN2	trans-golgi network protein 2(TGOLN2)
THOP1	thimet oligopeptidase 1(THOP1)
TIMP4	TIMP metallopeptidase inhibitor 4(TIMP4)
TMEM108	transmembrane protein 108(TMEM108)
TNFRSF10C	TNF receptor superfamily member 10c(TNFRSF10C)
TNFSF12-TNFSF13	TNFSF12-TNFSF13 readthrough(TNFSF12-TNFSF13)
TXNRD2	thioredoxin reductase 2(TXNRD2)
VEGFC	vascular endothelial growth factor C(VEGFC)
VGF	VGF nerve growth factor inducible(VGF)
VIP	vasoactive intestinal peptide(VIP)
VSTM2A	V-set and transmembrane domain containing 2A(VSTM2A)
WARS	tryptophanyl-tRNA synthetase(WARS)
WFDC1	WAP four-disulfide core domain 1(WFDC1)
YWHAB	tyrosine 3-monooxygenase/tryptophan 5-monooxygenase activation protein beta(YWHAB)
YWHAG	tyrosine 3-monooxygenase/tryptophan 5-monooxygenase activation protein gamma(YWHAG)

## Sheet: 4
4
Duits FH et al. 2018
Gene	Full name
VGF	VGF nerve growth factor inducible(VGF)

## Sheet: 5
5
Dayon L et al. 2018
Gene	Full name
1433Z	14-3-3 protein zeta(1433z)
ALDOA	aldolase, fructose-bisphosphate A(ALDOA)
BASP1	brain abundant membrane attached signal protein 1(BASP1)
CYCS	Cytochrome C, Somatic(CYCS)
GAP43	growth associated protein 43(GAP43)
GOT1	glutamic-oxaloacetic transaminase 1(GOT1)
MARCKS	Myristoylated Alanine Rich Protein Kinase C Substrate(MARCKS)
MDH1	malate dehydrogenase 1(MDH1)
PKM	pyruvate kinase, muscle(PKM)
SMOC1	SPARC related modular calcium binding 1(SMOC1)

## Sheet: 6
6
Brinkmalm G et al. 2017
Gene	Full name
CHGA	chromogranin A(CHGA)
CST3	cystatin C(CST3)
NFASC	neurofascin(NFASC)
NPTX1	neuronal pentraxin 1(NPTX1)
NRXN1	neurexin 1(NRXN1)
NRXN3	neurexin 3(NRXN3)
SCG2	secretogranin II(SCG2)
VGF	VGF nerve growth factor inducible(VGF)

## Sheet: 7
7
Skillbäck T et al. 2017
Gene	Full name
ACTA1	Actin Alpha 1, Skeletal Muscle(ACTA1)
APLP1	Amyloid Beta Precursor Like Protein 1(APLP1)
APLP2	Amyloid Beta Precursor Like Protein 2(APLP2)
APOE	Apolipoprotein E(APOE)
APP	Amyloid beta precursor protein(APP)
B2M	Bta-2-microglobulin(B2M)
CCK	Cholecystokinin(CCK)
CD99	CD99 molecule(CD99)
CDH11	Cadherin 11(CDH11)
CHGA	Chromogranin A(CHGA)
CHGB	chromogranin B(CHGB)
CLSTN1	Calsyntenin 1(CLSTN1)
CLU	Clusterin(clus)
CST3	Cystatin C(CST3)
CTSB	Cathepsin B(CSTB)
CXCL16	C-X-C motif chemokine ligand 16(CXCL16)
DDX17	DEAD-Box Helicase 17(DDX17)
DNHD1	Dynein Heavy Chain Domain 1(DNHD1)
ECRG4	ECRG4 Augurin Precursor(ECRG4)
FGA	Fibrinogen alpha chain(FGA)
FHDC1	FH2 Domain Containing 1(FHDC1)
FNBP4	Formin Binding Protein 4(FNBP4)
FXYD6	FXYD Domain Containing Ion Transport Regulator 6(FXYD6)
ITM2A	Integral Membrane Protein 2A(ITM2A)
ITM2B	Integral membrane protein 2B(ITM2B)
ITM2C	integral membrane protein 2C(ITM2C)
LRRK1	Leucine Rich Repeat Kinase 1(LRRK1)
MT1E	Metallothionein 1E(MT1E)
NCAN	Neurocan(NCAN)
NEFH	Neurofilament Heavy(NEFH)
NEFM	Neurofilament Medium(NEFM)
NPY	Neuropeptide Y(NPY)
NSG1	Neuron specific gene family member 1(NSG1)
NSG2	Neuronal Vesicle Trafficking Associated 2(NSG2)
PCLO	Piccolo Presynaptic Cytomatrix Protein(PCLO)
PCSK1N	Proprotein convertase subtilisin/kexin type 1 inhibitor(PCSK1N)
PENK	Proenkephalin(PENK)
PRNP	Prion Protein(PRNP)
PTGDS	Prostaglandin D2 synthase(PTGDS)
PTPRZ1	Protein Tyrosine Phosphatase Receptor Type Z1(PTPRZ1)
RTN4	Reticulon 4(RTN4)
SCG2	Secretogranin II(SCG2)
SCG3	Secretogranin III(SCG3)
SCG5	Secretogranin V(SCG5)
SERPINA1	Serpin family A member 1(SERPINA1)
SPARC	Secreted protein acidic and cysteine rich(SPARC)
SPOCK1	SPARC/osteonectin, cwcv and kazal like domains proteoglycan 1(SPOCK1)
SPOCK2	SPARC/osteonectin, cwcv and kazal like domains proteoglycan 2(SPOCK2)
SPON1	Spondin 1(SPON1)
SPP1	secreted phosphoprotein 1(SPP1)
SST	Somatostatin(SST)
SYT4	Synaptotagmin 4(SYT4)
TAC3	Tachykinin 3(TAC3)
VEGFA	Vascular Endothelial Growth Factor(VEGFA)
VGF	VGF nerve growth factor inducible(VGF)
WDR33	WD Repeat Domain 33(WDR33)
YLPM1	YLP Motif Containing 1(YLPM1)

## Sheet: 8
8
Wang et al. 2016
Gene	Full name
APOE	apolipoprotein E(APOE)
CADM2	cell adhesion molecule 2(CADM2)
CHL1	cell adhesion molecule L1 like(CHL1)
HRG	histidine rich glycoprotein(HRG)
LRG1	leucine rich alpha-2-glycoprotein 1(LRG1)
MCAM	melanoma cell adhesion molecule(MCAM)
NEGR1	neuronal growth regulator 1(NEGR1)
NPTX1	neuronal pentraxin 1(NPTX1)
NRCAM	neuronal cell adhesion molecule(NRCAM)
PCSK1N	proprotein convertase subtilisin/kexin type 1 inhibitor(PCSK1N)
TTR	transthyretin(TTR)

## Sheet: 9
9
Paterson RW et al. 2016
Gene	Full name
APOE	apolipoprotein E(APOE)
CHI3L1	chitinase 3 like 1(CHI3L1)
CST3	cystatin C(CST3)
MDH1	malate dehydrogenase 1(MDH1)
SPP1	secreted phosphoprotein 1(SPP1)

[truncated: 38 more sheets: 10, 11, 12, 13, 14, 15, 16, 17, 18, 19, 20, 21, 22, 23, 24, 25, 26, 27, 28, 29 …]
