# Supplementary material for: A comprehensive systematic review of CSF proteins and peptides that define Alzheimer’s disease
Source: Clin Proteomics. 2020 Jun 5;17:21. doi: 10.1186/s12014-020-09276-9 (PMC7273668; doi:10.1186/s12014-020-09276-9)
Supplement: Supplementary file 2 — Additional file 2: Table S2. Proteins identified with significant changes between AD and control samples. The number of studies that describe these changes are shown. [file 12014_2020_9276_MOESM2_ESM.xlsx]

## Sheet: repeated proteins
Gene Name	Repetitions
apolipoprotein E(APOE)	18
VGF nerve growth factor inducible(VGF)	15
transthyretin(TTR)	14
chromogranin A(CHGA)	11
cystatin C(CST3)	11
apolipoprotein A1(APOA1)	10
serpin family A member 1(SERPINA1)	10
clusterin(CLU)	9
complement component 4(c4)	9
proprotein convertase subtilisin/kexin type 1 inhibitor(PCSK1N)	9
secreted phosphoprotein 1(SPP1)	9
complement C3(C3)	8
beta-2-microglobulin(B2M)	7
GC, vitamin D binding protein(GC)	7
prostaglandin D2 synthase(PTGDS)	7
alpha-2-macroglobulin(A2M)	6
albumin(ALB)	6
apolipoprotein H(APOH)	6
chitinase 3 like 1(CHI3L1)	6
neuronal pentraxin 1(NPTX1)	6
neuronal pentraxin receptor(NPTXR)	6
Retinol Binding Protein 4(RBP4)	6
secretogranin II(SCG2)	6
angiotensinogen(AGT)	5
carnosine dipeptidase 1(CNDP1)	5
ceruloplasmin(CP)	5
chromogranin B(CHGB)	5
fatty acid bindin protein(FABP)	5
gelsolin(GSN)	5
haptoglobin(HP)	5
integral membrane protein 2B(ITM2B)	5
secretogranin III(SCG3)	5
serpin family A member 3(SERPINA3)	5
transferrin(TF)	5
alpha-1-B glycoprotein(A1BG)	4
amyloid beta precursor like protein 2(APLP2)	4
amyloid beta precursor protein(APP)	4
apolipoprotein D(APOD)	4
calsyntenin 1(CLSTN1)	4
complement factor B(CFB)	4
dystroglycan 1(DAG1)	4
fibrinogen alpha chain(FGA)	4
fibrinogen beta chain(FGB)	4
glutamic-oxaloacetic transaminase 1(GOT1)	4
hemopexin(HPX)	4
insulin like growth factor binding protein 2(IGFBP2)	4
malate dehydrogenase 1(MDH1)	4
melanoma cell adhesion molecule(MCAM)	4
neurexin 1(NRXN1)	4
plasminogen(PLG)	4
resistin(RETN)	4
secreted protein acidic and cysteine rich(SPARC)	4
secretogranin V(SCG5)	4
serpin family F member 1(SERPINF1)	4
spondin 1(SPON1)	4
afamin(AFM)	3
aldolase, fructose-bisphosphate A(ALDOA)	3
alpha-1-microglobulin/bikunin precursor(AMBP)	3
amyloid Beta Precursor Like Protein 1(APLP1)	3
apolipoprotein A2(APOA2)	3
apolipoprotein C1(APOC1)	3
brain abundant membrane attached signal protein 1(BASP1)	3
complement C2(C2)	3
complement factor D(CFD)	3
contactin 1(CNTN1)	3
C-type lectin domain family 3 member B(CLEC3B)	3
C-X-C motif chemokine ligand 16(CXCL16)	3
EGF containing fibulin like extracellular matrix protein 1(EFEMP1)	3
hepatocyte growth factor(HGF)	3
inter-alpha-trypsin inhibitor heavy chain 1(ITIH1)	3
kininogen 1(KNG1)	3
leucine rich alpha-2-glycoprotein 1(LRG1)	3
metallothionein 3(MT3)	3
neural cell adhesion molecule 1(NCAM1)	3
neuron specific gene family member 1(NSG1)	3
neuronal growth regulator 1(NEGR1)	3
pancreatic polypeptide(PPY)	3
prion protein(PRNP)	3
prosaposin(PSAP)	3
pyruvate kinase, muscle(PKM)	3
ribonuclease A family member 1, pancreatic(RNASE1)	3
serpin family C member 1(SERPINC1)	3
sortilin 1(SORT1)	3
SPARC like 1(SPARCL1)	3
SPARC related modular calcium binding 1(SMOC1)	3
SPARC/osteonectin, cwcv and kazal like domains proteoglycan 1(SPOCK1)	3
superoxide dismutase 1, soluble(SOD1)	3
vascular endothelial growth factor precursor(VEGF)	3
vascular Endothelial Growth Factor(VEGFA)	3
actin, alpha 2, smooth muscle, aorta(ACTA2)	2
adiponectin, C1Q And Collagen Domain Containing(ADIPOQ)	2
alpha-2-glycoprotein 1, zinc-binding(AZGP1)	2
apolipoprotein C2(APOC2)	2
ATPase H+ transporting accessory protein 1(ATP6AP1)	2
calsyntenin 3(CLSTN3)	2
carboxypeptidase E(CPE)	2
cathepsin D(CTSD)	2
C-C motif chemokine ligand 16(CCL16)	2
CD14 molecule(CD14)	2
CD40 molecule(CD40)	2
CD99 molecule(CD99)	2
cell Adhesion Molecule 3(CADM3)	2
cell adhesion molecule L1 like(CHL1)	2
complement C1q B chain(C1QB)	2
complement C1r(C1R)	2
complement C5(C5)	2
complement C6(C6)	2
complement C7(C7)	2
contactin 2(CNTN2)	2
dermcidin(DCD)	2
ectonucleotide pyrophosphatase/phosphodiesterase 2(ENPP2)	2
enolase 2(ENO2)	2
fibulin 1(FBLN1)	2
growth associated protein 43(GAP43)	2
histidine rich glycoprotein(HRG)	2
Immunoglobulin Superfamily Member 8(IGSF8)	2
insulin like growth factor 2(IGF2)	2
insulin like growth factor binding protein 6(IGFBP6)	2
insulin like growth factor binding protein 7(IGFBP7)	2
insulin(INS)	2
integral membrane protein 2C(ITM2C)	2
inter-alpha-trypsin inhibitor heavy chain family member 4(ITIH4)	2
kallikrein related peptidase 6(KLK6)	2
keratin 9(KRT9)	2
L1 cell adhesion molecule(L1CAM)	2
latent transforming growth factor beta binding protein 2(LTBP2)	2
lecithin-cholesterol acyltransferase(LCAT)	2
low density lipoprotein receptor(LDLR)	2
Ly6/neurotoxin 1(LYNX1)	2
matrix metallopeptidase 10(MMP10)	2
matrix Metallopeptidase 2(MMP2)	2
myoglobin(MB)	2
NBL1, DAN Family BMP Antagonist(NBL1)	2
neural proliferation, differentiation and control 1(NPDC1)	2
neurexin 2(NRXN2)	2
neurexin 3(NRXN3)	2
Neurocan(NCAN)	2
neurofascin(NFASC)	2
neurogranin(NRGN)	2
neuronal cell adhesion molecule(NRCAM)	2
neuronal pentraxin 2(NPTX2)	2
orosomucoid 1(ORM1)	2
osteoglycin(OGN)	2
PBX homeobox interacting protein 1(PBXIP1)	2
peptidoglycan recognition protein 2(PGLYRP2)	2
peptidylglycine alpha-amidating monooxygenase(PAM)	2
peptidylprolyl isomerase B(PPIB)	2
proenkephalin(PENK)	2
prolactin(PRL)	2
protein tyrosine phosphatase, receptor type D(PTPRD)	2
protein tyrosine phosphatase, receptor type N(PTPRN)	2
seizure related 6 homolog like(SEZ6L)	2
serpin Family A Member 7(SERPINA7)	2
serpin family E member 1(SERPINE1)	2
somatostatin(SST)	2
SPARC/osteonectin, cwcv and kazal like domains proteoglycan 2(SPOCK2)	2
superoxide dismutase 3, extracellular(SOD3)	2
tachykinin 3(TAC3)	2
tachykinin precursor 1(TAC1)	2
trans-golgi network protein 2(TGOLN2)	2
tumor necrosis factor superfamily member 10(TNFSF10)	2
vitronectin(VTN)	2
14-3-3 protein zeta(1433z)	1
3-hydroxyacyl-CoA dehydratase 3(HACD3)	1
Acetylserotonin O-Methyltransferase Like(ASMTL)	1
actin Alpha 1, Skeletal Muscle(ACTA1)	1
Actin Beta(ACTB)	1
actin-like protein (ACT) gene(ACT)	1
activated Leukocyte Cell Adhesion Molecule(ALCAM)	1
activating transcription factor 6(ATF6)	1
Activating Transcription Factor 6(ATF6)	1
activin A receptor type 2A(ACVR2A)	1
ADAM metallopeptidase domain 10(ADAM10)	1
ADAM Metallopeptidase Domain 22(ADAM22)	1
ADAM metallopeptidase with thrombospondin type 1 motif 16(ADAMTS16)	1
adhesion G protein-coupled receptor A3(ADGRA3)	1
adhesion G Protein-Coupled Receptor L1(ADGRL1)	1
agouti Related Neuropeptide(AGPR)	1
agrin(AGRN)	1
alpha 2-HS glycoprotein(AHSG)	1
annexin A1(ANXA1)	1
antigen MLAA-20V	1
Antigen MLAA-20V	1
apolipoprotein A4(APOA4)	1
Apolipoprotein B(APOB)	1
apolipoprotein C3(APOC3)	1
Apolipoprotein M(APOM)	1
ArfGAP with SH3 domain, ankyrin repeat and PH domain 2(ASAP2)	1
arginase 1(ARG1)	1
aspartate aminotransferase 1(AAT1)	1
ATP Citrate Lyase(ACLY)	1
ATP synthase, H+ transporting, mitochondrial F1 complex, alpha subunit 1, cardiac muscle(ATP5A1)	1
ATPase H+ transporting V1 subunit E1(ATP6V1E1)	1
AXL Receptor Tyrosine Kinase(AXL)	1
beta-1,3-glucuronyltransferase 2(B3GAT2)	1
beta-1,4-galactosyltransferase 2(B4GALT2)	1
beta-1,4-Glucuronyltransferase 1(B4GAT1)	1
biotinidase(BTD)	1
bone morphogenetic protein 15(BMP15)	1
brain derived neurotrophic factor(BDNF)	1
brain Derived Neurotrophic Factor(BDNF1)	1
brain neuron cytoplasmic protein 1(BCYRN1)	1
brain-associated small cell lung cancer antigen/NCAM-140/CD56	1
brevican(BCAN)	1
Bromodomain Adjacent To Zinc Finger Domain 1A(BAZ1A)	1
C1GALT1 specific chaperone 1(C1GALT1C1)	1
C1q and tumor necrosis factor related protein 3(C1QTNF3)	1
cadherin 11(CDH11)	1
cadherin 12(CDH12)	1
cadherin 13(CDH13)	1
Cadherin 2(CDH2)	1
cadherin 3(CDH3)	1
cadherin 6(CDH6)	1
calcineurin like phosphoesterase domain containing 1(CPPED1)	1
calcitonin Related Polypeptide Alpha(CALCA)	1
calcium Dependent Secretion Activator 2(CADPS2)	1
calcium voltage-gated channel auxiliary subunit alpha2delta 1(CACNA2D1)	1
calcium voltage-gated channel auxiliary subunit gamma 6(CACNG6)	1
calcium/calmodulin dependent protein kinase II delta(CAMK2D)	1
caldesmon 1(CALD1)	1
Calmodulin 1(CALM1)	1
calnexin(CANX)	1
cAMP regulated phosphoprotein 21(ARPP21)	1
carbamoyl-phosphate synthase 1(CPS1)	1
carbonic Anhydrase 4(CA4)	1
CART prepropeptide(CARTPT)	1
caspase 8(CASP8)	1
cat eye syndrome chromosome region, candidate 1(CECR1)	1
cathepsin B(CSTB)	1
cathepsin B(CSTB)	1
cathepsin L(CTSL)	1
C-C Motif Chemokine Ligand 11(CCL11)	1
C-C motif chemokine ligand 14(CCL14)	1
C-C Motif Chemokine Ligand 19(CCL19	1
C-C motif chemokine ligand 25(CCL25)	1
C-C motif chemokine ligand 26(CCL26)	1
C-C Motif Chemokine Ligand 3(CCL3)	1
C-C Motif Chemokine Ligand 8(CCL8)	1
CD163 Molecule(CD163)	1
CD200 Molecule(CD200)	1
CD300 molecule like family member f(CD300LF)	1
CD320 molecule(CD320)	1
CD74 molecule(CD74)	1
CD99 molecule like 2(CD99L2)	1
cell adhesion molecule 2(CADM2)	1
cell cycle progression 1(CCPG1)	1
Cell Division Cycle 73(CDC73)	1
cell growth regulator with EF-hand domain 1(CGREF1)	1
cell Migration Inducing Hyaluronidase 2(CEMIP2)	1
cellular repressor of E1A stimulated genes 1(CREG1)	1
ceruloplasmin(CP)	1
chitinase 1(CHIT1)	1
chitobiase(CTBS)	1
cholecystokinin(CCK)	1
chromosome 1 open reading frame 21(C1orf21)	1
chromosome 11 open reading frame 87(C11orf87)	1
chromosome 12 open reading frame 49(C12orf49)	1
ciliary neurotrophic factor receptor(CNTFR)	1
coagulation factor XII(F12)	1
cochlin(COCH)	1
Coiled-Coil-Helix-Coiled-Coil-Helix Domain Containing 3(CHCHD3)	1
Collagen Type I Alpha 1 Chain(COL1A1)	1
collagen type I alpha 2 chain(COL1A2)	1
collagen type II alpha 1 chain(COL2A1)	1
collagen type VI alpha 1 chain(COL6A1)	1
collagen type XIII alpha 1 chain(COL13A1)	1
collagen type XVIII alpha 1 chain(COL18A1)	1
colony stimulating factor 1(CSF1)	1
complement C1q A chain(C1QA)	1
complement C1q C chain(C1QC)	1
complement C1r subcomponent like(C1RL)	1
Complement C1s(C1S)	1
complement C8 beta chain(C8B)	1
complement C9(C9)	1
complement factor H related 1(CFHR1)	1
Complement Factor H(CFH)	1
Complement Factor I(CFI)	1
complexin 1(CPLX1)	1
Contactin Associated Protein Family Member 4(CNTNAP4)	1
contactin associated protein-like 3(CNTNAP3)	1
Cortisol	1
creatine kinase B(CKB)	1
creatine kinase b-type(kcrb)	1
creatine kinase, muscle b(ckmb)	1
CutA Divalent Cation Tolerance Homolog(CUTA)	1
C-X-C motif chemokine ligand 1(CXCL1)	1
C-X-C motif chemokine ligand 10(CXCL10)	1
C-X-C motif chemokine ligand 8(CXCL8)	1
C-X-C motif chemokine ligand 9(CXCL9)	1
cyclin and CBS domain divalent metal cation transport mediator 1(CNNM1)	1
cytochrome c oxidase subunit 6B1(COX6B1)	1
Cytochrome C, Somatic(CYCS)	1
Cytochrome P450 Family 1 Subfamily A Member 1(CYP1A1)	1
cytokine like 1(CYTL1)	1
cytoskeleton associated protein 2(CKAP2)	1
DEAD-Box Helicase 17(DDX17)	1
defensin alpha 1(DEFA1)	1
defensin alpha 3(DEFA3)	1
destrin, actin depolymerizing factor(DSTN)	1
DExH-Box Helicase 9(DHX9)	1
dickkopf WNT signaling pathway inhibitor 3(DKK3)	1
dimethylarginine dimethylaminohydrolase 1(DDAH1)	1
DJ977L11.1	1
DLG Associated Protein 2(DLGAP2)	1
DNA-directed RNA polymerase I largest subunit(POLR1A)	1
dynamin binding protein(DNMBP)	1
Dynein Heavy Chain Domain 1(DNHD1)	1
ECRG4 Augurin Precursor(ECRG4)	1
EF-hand calcium binding domain 14(EFCAB14)	1
EGF containing fibulin like extracellular matrix protein 2(EFEMP2)	1
elastin(ELN)	1
Endothelin 1(EDN1)	1
enolase 1(ENO1)	1
Epidermal Growth Factor Receptor(EGFR)	1
Eukaryotic Translation Elongation Factor 1 Gamma(EEF1G)	1
Eukaryotic Translation Initiation Factor 4E Binding Protein 1(EIF4EBP1)	1
Exportin 5(XPO5)	1
Ezrin(EZR)	1
family with sequence similarity 19 member A1, C-C motif chemokine like(FAM19A1)	1
family with sequence similarity 3 member A(FAM3A)	1
Fas Cell Surface Death Receptor(FAS)	1
Fas ligand (TNF superfamily, member 6)(Fasl)	1
fatty acid-binding protein, heart(FABP3)	1
Fc fragment of IgG binding protein(FCGBP)	1
ferritin Light Chain(FTL)	1
FH2 Domain Containing 1(FHDC1)	1
fibrinogen gamma chain(FGG)	1
fibroblast Growth Factor 19(FGF19	1
fibroblast Growth Factor 4(FGF4)	1
fibroblast growth factor receptor 1(FGFR1)	1
fibroblast growth factor receptor 2(FGFR2)	1
fibronectin 1(FN1)	1
ficolin 3(FCN3)	1
FLJ00385 protein(FLJ00385)	1
Folate Hydrolase 1(FOLH1)	1
Formin Binding Protein 4(FNBP4)	1
FXYD domain containing ion transport regulator 1(FXYD1)	1
FXYD Domain Containing Ion Transport Regulator 6(FXYD6)	1
G protein subunit beta 1(GNB1)	1
G Protein-Coupled Receptor 12(GPR12)	1
G protein-coupled receptor 158(GPR158)	1
G protein-coupled receptor 37 like 1(GPR37L1)	1
Galactosidase Beta 1(GLB1)	1
gastrokine 1(GKN1)	1
glial fibrillary acidic protein(GFAP)	1
glutamate ionotropic receptor AMPA type subunit 4(GRIA4)	1
glutamate-Ammonia Ligase(GLUL)	1
Glutamyl-Prolyl-TRNA Synthetase 1(EPRS1)	1
glyceraldehyde-3-phosphate dehydrogenase(GAPDH)	1
GM2 Ganglioside (GM2A)	1
golgi membrane protein 1(GOLM1)	1
golgin B1(GOLGB1)	1
growth arrest specific 1(GAS1)	1
haloacid dehalogenase like hydrolase domain containing 2(HDHD2)	1
Heat shock 10KDa protein 1 (chaperonin 10)	1
Heat Shock Protein 90 Alpha Family Class A Member 1(HSP90AA1)	1
Heat Shock Protein Family D (Hsp60) Member 1(HSPD1)	1
heat shock protein family E (Hsp10) member 1(HSPE1)	1
HECT and RLD domain containing E3 ubiquitin protein ligase 4(HERC4)	1
hemoglobin subunit alpha 1(HBA1)	1
hemoglobin subunit beta(HBB)	1
heparin binding EGF like growth factor(HBEGF)	1
Hepatitis A Virus Cellular Receptor 1(HAVCR1)	1
Heterogeneous Nuclear Ribonucleoprotein D Like(HNRNPDL)	1
Heterogeneous Nuclear Ribonucleoprotein U(HNRNPU)	1
hornerin(HRNR)	1
hyaluronan and proteoglycan link protein 2(HAPLN2)	1
hypocretin neuropeptide precursor(HCRT)	1
ILK Associated Serine/Threonine Phosphatase(ILKAP)	1
immunoglobulin heavy locus(IGH)	1
immunoglobulin kappa constant(IGKC)	1
immunoglobulin lambda like polypeptide 1(IGLL1)	1
immunoglobulin superfamily containing leucine rich repeat(ISLR)	1
inhibin beta A subunit(INHBA)	1
Inhibitor Of Carbonic Anhydrase Pseudogene(INHCAP)	1
insulin like growth factor 1 receptor(IGF1R)	1
Insulin Like Growth Factor 2 Receptor(IGF2R)	1
insulin like growth factor binding protein 5(IGFBP5)	1
insulin receptor(INSR)	1
Integral Membrane Protein 2A(ITM2A)	1
integrin subunit alpha M(ITGAM)	1
Inter-Alpha-Trypsin Inhibitor Heavy Chain 2(ITIH2)	1
Interleukin 1 Alpha(IL1A)	1
interleukin 1 receptor accessory protein(IL1RAP)	1
Interleukin 1 Receptor Associated Kinase 1(IRAK1)	1
interleukin 10(IL10)	1
Interleukin 17 Receptor A(IL17RA)	1
interleukin 17 receptor C(IL17RC)	1
Interleukin 23 Subunit Alpha(IL23A)	1
interleukin 25(IL25)	1
Interleukin 3(IL3)	1
interleukin 7(IL7)	1
Junctional Adhesion Molecule 2(JAM2)	1
kallikrein B1(KLKB1)	1
kelch domain containing 9(KLHDC9)	1
keratin 1(KRT1)	1
kringle containing transmembrane protein 1(KREMEN1)	1
Kynureninase(KYNU)	1
Lactate Dehydrogenase B(LDHB)	1
laminin subunit alpha 1(LAMA1)	1
laminin subunit beta 2(LAMB2)	1
late cornified envelope 3D(LCE3D)	1
Leucine Rich Repeat Kinase 1(LRRK1)	1
limbic system-associated membrane protein(LSAMP)	1
Lipopolysaccharide Binding Protein(LBP)	1
Lipoprotein(A)(LPA)	1
low density lipoprotein receptor class A domain containing 3(LDLRAD3)	1
Lumican(LUM)	1
lymphocyte antigen 6 complex, locus H(LY6H)	1
Lymphocyte Antigen 75(LY75)	1
Lysine Methyltransferase 5B(KMT5B)	1
lysosomal associated membrane protein 1(LAMP1)	1
lysozyme(LYZ)	1
macrophage migration inhibitory factor (glycosylation-inhibiting factor)(MIF)	1
major histocompatibility complex, class I, B(HLA-B)	1
Mannosidase Alpha Class 1A Member 1(MAN1A1)	1
mannosyl (alpha-1,3-)-glycoprotein beta-1,2-N-acetylglucosaminyltransferase(MGAT1)	1
matrix Gla protein(MGP)	1
Matrix Metallopeptidase 3(MMP3)	1
MER proto-oncogene, tyrosine kinase(MERTK)	1
mesencephalic astrocyte derived neurotrophic factor(MANF)	1
mesothelin(MSLN)	1
Metallothionein 1E(MT1E)	1
metallothionein 1H(MT1H)	1
microfibrillar associated protein 5(MFAP5)	1
Microtubule Associated Protein 1S(MAP1S)	1
microtubule associated protein 2(MAP2)	1
microtubule associated protein tau(MAPT)	1
microtubule associated tumor suppressor candidate 2(MTUS2)	1
Mitochondrial inner membrane protease(IMP2)	1
mitoguardin 2(MIGA2)	1
Multimerin 2(MMRN2)	1
multiple coagulation factor deficiency 2(MCFD2)	1
Multiple EGF Like Domains 10(MEGF10)	1
myelin protein zero(MPZ)	1
myristoylated Alanine Rich Protein Kinase C Substrate(MARCKS)	1
Na+/Ca2+-K+ exchanger(NCKX2)	1
natriuretic peptide B(NPPB)	1
nectin cell adhesion molecule 1(NECTIN1)	1
neogenin 1(NEO1)	1
Neurexophilin 4(NXPH4)	1
Neurofilament Heavy(NEFH)	1
Neurofilament Medium(NEFM)	1
neurofilament, light polypeptide(NEFL)	1
neuromedin S(NMS)	1
Neuronal Vesicle Trafficking Associated 2(NSG2)	1
Neuropeptide Y(NPY)	1
Neurotrimin(Ntri)	1
Neurotrophic Receptor Tyrosine Kinase 2(NTRK2)	1
N-myc downstream regulated 1(NDRG1)	1
Nucleobindin 1(NUCB1)	1
Nudix Hydrolase 21(NUDT21)	1
oligodendrocyte myelin glycoprotein(OMG)	1
orosomucoid 2(ORM2)	1
oxidized low density lipoprotein receptor 1(OLR1)	1
Pappalysin 1(PAPPA)	1
paraoxonase 1(PON1)	1
PDGFA associated protein 1(PDAP1)	1
peptidase inhibitor 16(PI16)	1
peroxiredoxin 2(PRDX2)	1
phosphoinositide-3-kinase interacting protein 1(PIK3IP1)	1
Phospholipase C Gamma 2(PLCG2)	1
Piccolo Presynaptic Cytomatrix Protein(PCLO)	1
placenta specific 9(PLAC9)	1
Plasminogen Activator, Tissue Type(PLAT)	1
platelet derived growth factor receptor like(PDGFRL)	1
Platelet Derived Growth Factor Subunit A(PDGFA)	1
plexin domain containing 2(PLXDC2)	1
Polymeric Immunoglobulin Receptor(PIGR)	1
polypeptide N-acetylgalactosaminyltransferase-like 6(GALNTL6)	1
potassium voltage-gated channel subfamily Q member 3(KCNQ3)	1
pregnancy specific beta-1-glycoprotein 8(PSG8)	1
prepronociceptin(PNOC)	1
Prion Protein(PRNP)	1
pro-apoptotic WT1 regulator(PAWR)	1
proline rich acidic protein 1(PRAP1)	1
proprotein convertase subtilisin/kexin type 1(PCSK1)	1
proprotein convertase subtilisin/kexin type 2(PCSK2)	1
Prosaposin Like 1 (Gene/Pseudogene)(PSAPL1)	1
protease, serine 1(PRSS1)	1
protease, serine 23(PRSS23)	1
protein disulfide isomerase family A member 3(PDIA3)	1
protein kinase C substrate 80K-H(PRKCSH)	1
protein kinase domain containing, cytoplasmic(PKDCC)	1
Protein Kinase N1(PKN1)	1
Protein Kinase, DNA-Activated, Catalytic Subunit(PRKDC)	1
protein tyrosine kinase 7 (inactive)(PTK7)	1
Protein Tyrosine Phosphatase Non-Receptor Type 1(PTPN1	1
Protein Tyrosine Phosphatase Receptor Type Z1(PTPRZ1)	1
protein tyrosine phosphatase, receptor type S(PTPRS)	1
protein tyrosine phosphatase, receptor type Z1(PTPRZ1)	1
protein-L-isoaspartate (D-aspartate) O-methyltransferase(PCMT1)	1
Proteoglycan 4(PRG4)	1
Putative 4 repeat voltage-gated ion channel	1
rabphilin 3A(RPH3A)	1
RCC1 Like(RCC1L)	1
regenerating family member 1 alpha(REG1A)	1
Repulsive Guidance Molecule BMP Co-Receptor B(RGMB	1
reticulocalbin 2(RCN2)	1
Reticulon 4 Receptor(RTN4R)	1
Reticulon 4(RTN4)	1
Retrotransposon Gag Like 9(RTL9)	1
REV3 Like, DNA Directed Polymerase Zeta Catalytic Subunit(REV3L)	1
ribonuclease A family member k6(RNASE6)	1
rotatin(RTTN)	1
S100 Calcium Binding Protein A1(S100A1)	1
S100 calcium binding protein A7(S100A7)	1
S100 calcium binding protein B(S100B)	1
SAYY8238	1
SAYY8238	1
SEC62 homolog, preprotein translocation factor(SEC62)	1
secreted and transmembrane 1(SECTM1)	1
secretory leukocyte peptidase inhibitor(SLPI)	1
seizure related 6 homolog(SEZ6)	1
SEL1L ERAD E3 ligase adaptor subunit(SEL1L)	1
Selenium Binding Protein 1(SELENBP1)	1
Selenoprotein P(SELENOP)	1
semaphorin 4D(SEMA4D)	1
semaphorin 7A (John Milton Hagen blood group)(SEMA7A)	1
serpin family A member 6(SERPINA6)	1
Serpin Family A Member 6(SERPINA6)	1
serpin family B member 3(SERPINB3)	1
serpin family B member 6(SERPINB6)	1
serpin family D member 1(SERPIND1)	1
serpin family G member 1(SERPING1)	1
Serum Amyloid A1 (SAA1)	1
shisa family member 4(SHISA4)	1
shisa family member 6(SHISA6)	1
Shisa Family Member 6(SHISA6)	1
shisa family member 9(SHISA9)	1
signal regulatory protein beta 1(SIRPB1)	1
SLIT and NTRK like family member 3(SLITRK3)	1
Snf2 related CREBBP activator protein(SRCAP)	1
Solute Carrier Family 38 Member 10(SLC38A10)	1
sortilin related VPS10 domain containing receptor 3(SORCS3)	1
sorting nexin 7(SNX7)	1
SPARC related modular calcium binding 2(SMOC2)	1
SPARC Related Modular Calcium Binding 2(SMOC2)	1
Splice isoform 2 of UDP-Na- peptide NAGT 11	1
Splice isoform 2 of UDP-Na- peptide NAGT 11	1
ST6 N-acetylgalactosaminide alpha-2,6-sialyltransferase 5(ST6GALNAC5)	1
ST8 alpha-N-acetyl-neuraminide alpha-2,8-sialyltransferase 4(ST8SIA4)	1
STAM Binding Protein(STAMBP)	1
stromal antigen 1(STAG1)	1
superoxide dismutase(sodM)	1
SWI/SNF related, matrix associated, actin dependent regulator of chromatin, subfamily e, member 1(SMARCE1)	1
synaptojanin 1(SYNJ1)	1
synaptonemal complex protein 2 like(SYCP2L)	1
Synaptotagmin 4(SYT4)	1
TBC1 Domain Family Member 10A(TBC1D10A)	1
thimet oligopeptidase 1(THOP1)	1
thioredoxin reductase 2(TXNRD2)	1
Thioredoxin(TXN)	1
thrombomodulin(THBD)	1
thrombopoietin(THPO)	1
TIMP metallopeptidase inhibitor 1(TIMP1)	1
TIMP metallopeptidase inhibitor 4(TIMP4)	1
Titin(TTN)	1
TNF receptor superfamily member 10c(TNFRSF10C)	1
TNF Receptor Superfamily Member 11b(TNFRSF11B)	1
TNF Receptor Superfamily Member 12A(TNFRSF12A)	1
TNF receptor superfamily member 1B(TNFRSF1B)	1
TNFSF12-TNFSF13 readthrough(TNFSF12-TNFSF13)	1
Toll Like Receptor Adaptor Molecule 2(TICAM2)	1
transcription elongation regulator 1(TCERG1)	1
transforming growth factor beta induced(TGFBI)	1
Transgelin(TAGLN)	1
transmembrane protease serine 13(TMPRSS13)	1
transmembrane protease, serine 13(TMPRSS13)	1
transmembrane protein 108(TMEM108)	1
triggering receptor expressed on myeloid cells 2(TREM2)	1
Triosephosphate Isomerase 1(TPI1)	1
tripeptidyl Peptidase 1(TPP1)	1
tRNA methyltransferase 2 homolog A(TRMT2A)	1
tryptophanyl-tRNA synthetase(WARS)	1
Tubulin Alpha 8(TUBA8)	1
Tubulin alpha-2 chain(TUBA)	1
tubulin Beta 2A Class IIa(TUBB2A)	1
tubulin Beta Class I(TUBB)	1
tyrosine 3-monooxygenase/tryptophan 5-monooxygenase activation protein beta(YWHAB)	1
tyrosine 3-monooxygenase/tryptophan 5-monooxygenase activation protein gamma(YWHAG)	1
ubiquitin C-terminal hydrolase L1(UCHL1)	1
UDP-GlcNAc:betaGal beta-1,3-N-acetylglucosaminyltransferase 1(B3GNT1)	1
UDP-GlcNAc:BetaGal Beta-1,3-N-Acetylglucosaminyltransferase 2(B3GNT2)	1
UDP-GlcNAc:BetaGal Beta-1,3-N-Acetylglucosaminyltransferase Like 1(B3GNTL1)	1
UL16 Binding Protein 2(ULBP2)	1
Unc-5 Netrin Receptor C(UNC5C)	1
uveal autoantigen with coiled-coil domains and ankyrin repeats(UACA)	1
vascular endothelial growth factor C(VEGFC)	1
vasoactive intestinal peptide(VIP)	1
vasorin(VASN)	1
V-set and transmembrane domain containing 2A(VSTM2A)	1
WAP four-disulfide core domain 1(WFDC1)	1
WD Repeat Domain 33(WDR33)	1
Yip1 Domain Family Member 3(YIPF3)	1
YLP Motif Containing 1(YLPM1)	1
Zinc Finger Homeobox 2(ZFHX2)	1
zinc finger protein 627(ZNF627)	1
Zinc Finger Protein 695(ZNF695)	1
zinc finger with KRAB and SCAN domains 5(ZKSCAN5)	1
zyg-11 family member B, cell cycle regulator(ZYG11B)	1
