# Supplementary material for: A comprehensive systematic review of CSF proteins and peptides that define Alzheimer’s disease
Source: Clin Proteomics. 2020 Jun 5;17:21. doi: 10.1186/s12014-020-09276-9 (PMC7273668; doi:10.1186/s12014-020-09276-9)
Supplement: Supplementary file 3 — Additional file 3: Table S3. Proteins showing inconsistent changes in AD samples. $ proteins which are abundant in the CSF of healthy individuals [18]. Component CO4A and CO4B are indicated as A and B respectively. [file 12014_2020_9276_MOESM3_ESM.xlsx]

## Sheet: Supp. table 4
Proteins both up and downregulated in AD			Khoonsari PE et al. 2019	Sathe G et al. 2018	Dayon L et al. 2018	Brinkmalm G et al. 2017	Skillbäck T et al. 2017	Wang J et al. 2016	Paterson RW et al. 2016	Khoonsari PE et al 2016	Heywood W et al. 2015	Spellman D et al 2015	Hölttä M et al. 2015	Leung YY et al. 2015	Oláh Z et al. 2014	Alzate O et al. 2014	Wildsmith KR et al. 2014	Chakrabarti A et al. 2014	Wijte D et al. 2012	Ringman J et al. 2012	Manral P et al. 2012	Vafadar-Isfahani B et al. 2012	Jahn H et al. 2011	Perrin RJ et al. 2011	Hu WT. 2010	Maarouf C et al. 2009	NY Guo et al. 2009	Zhang J et al. 2008	Jung SM et al. 2008	Simonsen AH et al. 2007	Korolainen M et al. 2007	Finehout EJ et al. 2007	Simonsen AH et al. 2008	Castaño E et al. 2006	Abdi F et al.2006	Puchades M et al. 2003	Carrette O et al. 2003	Davidsson P et al. 2002
Entrez Gene name	Uniprot (Human)	Description	2	3	5	6	7	8	9	11	13	15	16	17	19	20	21	22	24	25	26	27	28	30	31	32	33	34	35	36	38	39	40	41	42	45	46	47	Down	Up
APOE$	APOE	Apolipoprotein E					↑	↓	↑	↑	↑					↑		↑			↑	↓		↑↓				↓				↑			↓	↓		↓	6	8
TTR$	TTHY	Transthyretin						↓			↑	↑				↑	↑	↑						↓		↓					↓	↑		↓		↓		↑	6	7
CST3$	CYTC	Cystatin C				↓	↑		↑	↑	↑													↓						↓			↓				↑		4	5
C4$	CO4	Complement component 4								↓A/B						↑A		↑	↑	↑A/B	↓B			↓B		↓													4	4
B2M	B2MG	Beta-2-microglobulin		↑			↑			↓													↓									↓					↑	↑	3	4
SPP1$	OSTP	Osteopontin / Secreted phosphoprotein 1		↓			↑		↑	↓	↑									↑													↓						3	4
PTGDS$	PTGDS	Prostaglandin D2 synthase					↑						↓			↑								↑↓							↓					↓			3	2
ITM2B	ITM2B	Integral membrane protein 2B					↑			↓			↓																				↑		↑				2	3
CNDP1$	CNDP1	Carnosine dipeptidase 1	↓								↑													↓			↑												2	2
CP$	CERU	Ceruloplasmin								↓										↑				↓			↑												2	2
GC$	VTDB	GC, vitamin D binding protein								↓	↑																	↑				↓							2	2
HP$	HPT	Haptoglobin																↑								↓			↓						↑				2	2
HPX$	HEMO	Hemopexin								↓											↓					↑								↑					2	2
SERPINA3$	AACT	Alpha-1-antichymotrypsin / Serpin family A member 3																		↑				↑		↓							↓						2	2
AGT	ANGT	Angiotensinogen																						↓		↓									↑				1	2
APOD$	APOD	Apolipoprotein D													↓										↑										↑				1	2
FABP	FABPH	Fatty acid bindin protein										↑		↓											↑														1	2
FGA	FIBA	fibrinogen alpha chain					↑			↓												↑																	1	2
ITIH1	ITIH1	Inter-alpha-trypsin inhibitor heavy chain 1								↓										↑															↑				1	2
LRG1	A2GL	Leucine rich alpha-2-glycoprotein 1						↑		↓										↑																			1	2
NCAM1	NCAM1	Neural cell adhesion molecule 1		↑						↓																	↑												1	2
PLG$	PLMN	Plasminogen								↓										↑												↑							1	2
RNASE1	RNASE1	Ribonuclease A family member 1, pancreatic								↓																				↑			↑						1	2
PSAP	SAP	Prosaposin									↑													↓									↑						1	2
SPARCL1 $	SPRL1	SPARC like 1								↓												↑					↑												1	2
TF$	TRFE	Transferrin									↑					↑↓				↑																↓			1	2
A1BG$	A1BG	Alpha-1-B glycoprotein														↓				↑																↓			2	1
ALDOA	ALDOA	Aldolase, fructose-bisphosphate A			↑											↓				↑																			2	1
AMBP	AMBP	Alpha-1-microglobulin/bikunin precursor								↓								↓																	↑				2	1
APOC1	APOC1	Apolipoprotein C1																		↑										↓			↓						2	1
BASP1	BASP1	Brain abundant membrane attached signal protein 1			↑					↓																									↓				2	1
C2	CO2	Complement C2								↓										↑															↓				2	1
CFB$	CFAB	Complement factor B								↓										↑	↓																		2	1
CNTN1	CNTN1	Contactin 1								↓																	↑					↓							2	1
DAG1	DAG1	Dystroglycan 1			↓					↓																	↑												2	1
NEGR1	NEGR1	Neuronal growth regulator 1						↓				↓								↑																			2	1
NSG1	NSG1	Neuronal Vesicle Trafficking Associated 1					↑			↓			↓																										2	1
SCG5	SCG5	Secretogranin V					↑			↓													↓																2	1
SMOC1	SMOC1	SPARC-related modular calcium-binding protein 1			↑					↓										↑																			1	2
SPOCK1	TICN1	Testican-1/ SPARC/osteonectin, cwcv and kazal like domains proteoglycan 1					↑			↓			↓																										2	1
VEGFA	VEGFA	Vascular Endothelial Growth Factor A	↓				↓							↑																									2	1
ACTA2	ACTA	Actin Alpha 2, Smooth Muscle								↓																									↑				1	1
APOA2	APOA2	Apolipoprotein A2																										↓							↑				1	1
C5	CO5	Complement C5								↓										↑																			1	1
C6	CO6	Complement C6								↓										↑																			1	1
CNTN2	CNTN2	Contactin 2								↓																	↑												1	1
CPE	CBPE	Carboxypeptidase E									↑													↓															1	1
CTSD	CATD	Cathepsin D								↓																↑													1	1
ENPP2$	ENPP2	Ectonucleotide pyrophosphatase/phosphodiesterase 2								↓	↑																												1	1
ENO2	ENOG	Enolase 2																		↑															↓				1	1
IGFBP2	IBP2	Insulin like growth factor binding protein 2								↓	↑																												1	1
KLK6$	KLK6	Kallikrein related peptidase 6								↓																									↑				1	1
NCAN	NCAN	Neurocan					↑			↓																													1	1
PENK	PENK	Proenkephalin					↑						↓																										1	1
PGLYRP2	PGRP2	Peptidoglycan Recognition Protein 2								↓										↑																			1	1
PTPRN	PTPRN	Protein tyrosine phosphatase, receptor type N																		↑															↓				1	1
PRL	Q5THQ0	Prolactin												↓											↑														1	1
PRNP	PRIO	Prion Protein					↑			↓																													1	1
RETN	RETN	Resistin												↓											↑														1	1
SEZ6L	SE6L1	Seizure related 6 homolog like		↓																↑																			1	1
SORT1	SORT	Sortilin 1													↓																				↑				1	1
SPOCK2	TICN2	Testican-2/ SPARC/osteonectin, cwcv and kazal like domains proteoglycan 2					↑			↓																													1	1
TAC1	TKN1	Tachykinin precursor 1		↑																															↓				1	1
