# Supplementary material for: A comprehensive systematic review of CSF proteins and peptides that define Alzheimer’s disease
Source: Clin Proteomics. 2020 Jun 5;17:21. doi: 10.1186/s12014-020-09276-9 (PMC7273668; doi:10.1186/s12014-020-09276-9)
Supplement: Supplementary file 4 — Additional file 4: Table S4. Information regarding all peptides extracted from the proteomic studies. M.W. [Da]: Molecular weight obtained from each article. Theo. M.W. [Da]: theoretical molecular weight obtained from Compute pI/Mw tool (https://web.expasy.org/compute_pi/). [file 12014_2020_9276_MOESM4_ESM.xlsx]

## Sheet: Peptide sequence
CH3L1						CO3						CLUS						PKM c						PKM x2						SPRC						A2MG						VGF						SCG2
9. Paterson RW et al. 2016	Theo. M.W. [Da]	Up/Down	AD/C	p<0.05		11. Khoonsari PE et al. 2016	Theo. M.W. [Da]	Up/Down	AD/C	p<0.05		7. Skillbäck T et al. 2017	Theo. M.W. [Da]	Up/Down	AD/C	p<0.05		3. Sathe G et al. 2019	Theo. M.W. [Da]	Up/Down	AD/C	p<0.05		3. Sathe G et al. 2019	Theo. M.W. [Da]	Up/Down	AD/C	p<0.05		11. Khoonsari PE et al. 2016	Theo. M.W. [Da]	Up/Down	AD/C	p<0.05		11. Khoonsari PE et al. 2016	Theo. M.W. [Da]	Up/Down	AD/C	p<0.05		3. Sathe G et al. 2019	Theo. M.W. [Da]	Up/Down	AD/C	p<0.05		3. Sathe G et al. 2019	Theo. M.W. [Da]
LVMGIPTFGR	1090.35	+	NI	NA		GVFVLNKK	904.12	-	0.973885	Yes		ASHTSDSDVPSGVTEVVVKLFDSDPITVTVPVEV	3526.9	+	1.03343	Yes		LDIDSPPITAR	1426.81	+	1.15727	No		LDIDSPPITAR	1426.81	+	1.15727	No		NVLVTLYER	1106.29	+	1.00705	No		TGTHGLLVK	925.1	-	0.98234	No		LHLPADDVVSIIEEVEEK	2493.39	-	0.586011	Yes		QAENEPQSAPK	1656.9
TLLSVGGWNFGSQR	1521.7					GLEVTITAR	959.11	-	0.973954	No		ASHTSDSDVPSGVTEVVVKLFDSDPITVTVPVEV	3526.9	+	1.08055	Yes		GVNLPGAAVDLPAVSEK	2095.22	+	1.27669	No		GVNLPGAAVDLPAVSEK	2095.22	+	1.27669	No		DEDNNLLTEK	1190.23	+	1.03045	Yes		FQVDNNNR	1006.04	-	0.998096	No		RQQETAAAETETR	1719.88	-	0.713338	No		VPGQGSSEDDLQEEEQIEQAIK	2887.46
13. Heywood W et al. 2015	Theo. M.W. [Da]	Up/Down	AD/C	p<0.05		TGLQEVEVK	1002.13	-	0.981965	No		DQTVSDNELQEM	1408.46	+	1.04154	Yes		KGVNLPGAAVDLPAVSEK	2452.47	NI	NI	NA		KGVNLPGAAVDLPAVSEK	2452.47	NI	NI	NA		LHLDYIGPCK	1158.38	+	1.00335	No		SLNEEAVKK	1017.15	-	0.965738	No		ESAREEEEAEQER	1820.85	+	2.35283	Yes		ANNIAYEDVVGGEDWNPVEEK	2806.39
LVMGIPTFGR	1090.35	+	NI	NA		FISLGEACK	967.15	-	0.981996	No		DQTVSDNELQEMSNQGS	1881.9	+	1.06306	Yes		AGKPVICATQMLESMIK	2564.46	+	1.4106	Yes		AGKPVICATQMLESMIK	2564.46	+	1.4106	Yes		FFETCDLDNDK	1346.43	+	1.01184	No		ATVLNYLPK	1018.22	-	0.982658	Yes		QNALLFAEEEDGEAGAEDK	2494.23	-	0.417426	Yes		SGQLGIQEEDLR	1573.84
TLLSVGGWNFGSQR	1521.7					RQGALELIK	1027.23	-	0.978557	No		DQTVSDNELQEMSNQG	1794.82	+	1.14542	Yes		AGKPVICATQMLESMIK	2580.45	+	1.36359	Yes		AGKPVICATQMLESMIK	2580.45	+	1.36359	Yes		LEAGDHPVELLAR	1419.6	-	0.981038	No		FEVQVTVPK	1046.23	-	0.973765	Yes		THLGEALAPLSK	1695.02	-	0.342871	Yes		EHLNQGSSQETDK	1930.99
21. Wildsmith KR et al. 2014	Theo. M.W. [Da]	Up/Down	AD/C	p<0.05		ISLPESLKR	1042.24	-	0.969843	No		TVASHTSDSDVPSG	1359.37	+	1.20079	Yes		GADFLVTEVENGGSLGSK	2238.2	+	1.32227	No		GADFLVTEVENGGSLGSK	2238.2	+	1.32227	No		APLIPMEHCTTR	1368.63	+	1.00968	No		GHFSISIPVK	1084.28	-	0.980983	Yes		VPERAPLPPPAPSQFQAR	2187.22	-	0.826087	No		ELDLPVDLDDISEADLDHPDLFQNR	3123.53
EAGTLAYYEICDFLR	1763.98	+	1.6	Yes		DSCVGSLVVK	1006.18	-	0.981255	Yes		DQTVSDNELQEMSNQGSKYVNKE	2643.78	+	1.28246	Yes		FDEILEASDGIMVAR	1894.98	-	0.959146	No		FDEILEASDGIMVAR	1894.98	-	0.959146	No		TFDSSCHFFATK	1390.53	+	1.01339	No		SSGSLLNNAIK	1103.24	-	0.987367	No		NSEPQDEGELFQGVDPR	2146.03	-	0.429578	Yes		ENGDESHLPERDSLSEEDWMR	2760.24
30. Perrin RJ et al. 2011	Theo. M.W. [Da]	Up/Down	Fold change	p<0.05		ADIGCTPGSGK	1005.11	-	0.989653	No		ASHTSDSDVPSGVTEVVVKLFDSDPITVTVPVEV	3526.9	+	1.17365	Yes		GIFPVLCKDPVQEAWAEDVDLR	3015.6	+	4.15152	Yes		GIFPVLCKDPVQEAWAEDVDLR	3015.6	+	4.15152	Yes		RLEAGDHPVELLAR	1575.79	+	1.01416	Yes		QTVSWAVTPK	1116.28	-	0.983538	Yes		GLQEAAEERESAREEEEAEQER	2804.31	+	2.31159	Yes		EESSPDYNPYQGVSVPLQQK	2723.39
QLLLSAALSAGK	1170.77	+	1170.77	Yes		GYTQQLAFR	1083.21	-	0.988565	No		HTSDSDVPSGVTE	1330.33	-	0.921557	Yes		GDLGIEIPAEK	1599.94	+	1.39703	No		GDLGIEIPAEK	1599.94	+	1.39703	No		YIPPCLDSELTEFPLR	1893.18	+	1.00482	No		SASNMAIVDVK	1134.31	-	0.985739	No		EPVAGDAVPGPKDGSAPEVR	2406.3	-	0.867432	No		SGQLGIQEEDLRK	1931.1
SFTLASSETGVGAPISGPGIPGR	2157.25	+	2157.25	Yes		NTLIIYLDK	1092.3	-	0.97429	No		ASHTSDSDVPSGVTEVVVKLFDSDPITV	2902.16	-	0.961977	Yes		RFDEILEASDGIMVAR	2051.08	+	1.56598	Yes		RFDEILEASDGIMVAR	2051.08	+	1.56598	Yes		NVLVTLYERDEDNNLLTEK	2278.5	+	1.00618	No		QGIPFFGQVR	1148.33	-	0.98153	Yes		LLQQGLAQVEAGR	1611.94	-	0.529879	Yes		RLVNAAGSGR	1229.73
ILGQQVPYATK	1216.75	+	1216.75	Yes		VLLDGVQNPR	1110.28	-	0.997775	No		SDSDVPSGVTEVVVKLFDSDPITVTVPVEV	3130.49	-	0.963573	Yes		RFDEILEASDGIMVAR	2067.07	+	1.29243	No		RFDEILEASDGIMVAR	2067.07	+	1.29243	No		VCELDENNTPMCVCQDPTSCPAPIGEFEK	3170.56	+	1.18573	Yes		LPPNVVEESAR	1210.35	-	0.984981	No		LLQQGLAQVEAGRR	1768.04	-	0.770893	No		IESQTQEEVRDSK	2007.08
VTIDSSYDIAK	1210.68	+	1210.68	Yes		LCRDELCR	1007.19	-	0.994086	No		ASHTSDSDVPSGVTEVVVKLFDSD	2491.65	+	1.0302	Yes		IYVDDGLISLQVK	1921.14	+	1.36933	Yes		IYVDDGLISLQVK	1921.14	+	1.36933	Yes		APLIPMEHCTTR	1368.63	+	1.01239	No		YDVENCLANK	1168.29	-	0.99158	No		GLQEAAEERESAR	1674.86	-	0.918467	No		QMAYENLNDKDQELGEYLAR	2858.44
TLLSVGGWNFGSQR	1520.88	+	1520.88	Yes		FYYIYNEK	1139.27	-	0.978081	No		ASHTSDSDVPSGVTEVVVKLFDSDPITV	2902.16	+	1.04543	Yes		TATESFASDPILYRPVAVALDTK	2923.62	NI	NI	NA		EAEAAIYHLQLFEELRR	2317.25	+	1.52075	No		DEDNNLLTEK	1190.23	+	1.01966	Yes		LSFYYLIMAK	1248.55	-	0.969769	No		GGEERVGEEDEEAAEAEAEAEEAER	2920.28	+	7.40385	Yes		LYTDDEDDIYK	1847.93
LVMGIPTFGR	1105.68	+	1105.68	Yes		HQQTVTIPPK	1148.33	-	0.977218	No		ASHTSDSDVPSGVTEVVVKLFDSD	2491.65	+	1.07459	Yes		GADFLVTEVENGGSLGSKK	2595.46	+	2.20179	Yes		TATESFASDPILYRPVAVALDTK	2923.62	NI	NI	NA		DIDKDLVI	930.07	+	1.00626	No		VGFYESDVMGR	1259.4	-	0.980825	Yes		VGEEDEEAAEAEAEAEEAER	2392.05	-	0.509881	Yes		IESQTQEEVR	1447.76
FPLTNAIK	9025.95	+	902.595	Yes		QPSSAFAAFVK	1152.32	-	0.975572	Yes		SHTSDSDVPSGVTEVVVKLFDSDPITVTVPVEV	3455.82	+	1.0649	Yes		KGDVVIVLTGWRPGSGFTNTMR	2849.59	-	0.809485	No		GADFLVTEVENGGSLGSKK	2595.46	+	2.20179	Yes		FFETCDLDNDK	1346.43	+	1.00103	No		VTAAPQSVCALR	1215.43	-	0.975532	Yes		MPDSGPLPETHK	1766.95	-	0.787928	No		RVPGQGSSEDDLQEEEQIEQAIK	3043.56
SFTLASSETGVGAPISGPGIPGR	2157.24	+	2157.24	Yes		FISLGEACKK	1095.32	-	0.946765	Yes		GTEDEEAKGVQQYVPEEWAEYPRPIHPAG	3283.51	+	1.11595	Yes		NTGIICTIGPASR	1588.87	-	0.518671	Yes		KGDVVIVLTGWRPGSGFTNTMR	2849.59	-	0.809485	No		LEAGDHPVELLAR	1419.6	+	1.00416	No		NALFCLESAWK	1281.49	-	0.962476	Yes		EPVAGDAVPGPK	1594.92	-	0.50711	Yes		ENKPYALNSEK	1980.14
QLLLSAALSAGK	1170.76	+	1170.76	Yes		DFDFVPPVVR	1190.36	-	0.97474	Yes		DQCDKCREILSVDCSTNNPSQ	2355.55	+	1.08725	Yes		ITLDNAYMEK	1655.91	+	1.18966	No		NTGIICTIGPASR	1588.87	-	0.518671	Yes		LHLDYIGPCK	1158.38	+	1.00044	No		KLSFYYLIMAK	1376.72	-	0.977599	No		QQETAAAETETR	1563.78	-	0.653499	No		QYWDEDLLMK	1798.94
EAGTLAYYEICDFLR	1819.97	+	1819.97	Yes		YYTYLIMNK	1208.44	-	0.98037	No		DQTVSDNELQEMSNQGSKYVNKE	2643.78	+	1.05224	Yes		GSGTAEVELK	1448.84	+	1.1366	No		ITLDNAYMEK	1655.91	+	1.18966	No		NVLVTLYER	1106.29	+	1.01095	No		NEDSLVFVQTDK	1394.5	-	0.985158	Yes		RPESALLGGSEAGER	1757.93	-	0.720997	Yes		ENGDESHLPER	1511.73
VTIDSSYDIAK	1210.68	+	1210.68	Yes		IHWESASLLR	1211.39	-	NI	NA		DELFQDRF	1069.14	+	1.07584	Yes		GSGTAEVELKK	1806.09	+	1.84575	Yes		GSGTAEVELK	1448.84	+	1.1366	No		NVLVTLYERDEDNNLLTEK	2278.5	+	1.00566	No		MVSGFIPLKPTVK	1416.79	-	0.982001	Yes		APLPPPAPSQFQAR	1705.96	-	0.721359	Yes		DQLSDDVSK	1464.79
EGDGSCFPDALDR	1437.7	+	1437.7	Yes		VTIKPAPETEK	1212.41	-	0.981754	No		SDPITVTVPVEV	1255.43	+	1.0707	Yes		AEGSDVANAVLDGADCIMLSGETAK	2952.47	+	1.25435	No		GSGTAEVELKK	1806.09	+	1.84575	Yes		RLEAGDHPVELLAR	1575.79	-	0.997802	No		HYDGSYSTFGER	1418.44	-	0.98425	No		SPQPPPPAPAPAR	1511.85	-	0.476618	Yes		LVNAAGSGR	1073.63
ILGQQVPYATK	1216.74	+	1216.67	Yes		QPVPGQQMTLK	1226.46	-	0.979421	No		VVKLFDSDPITVTVPVEV	1957.29	+	1.08322	Yes		AEGSDVANAVLDGADCIMLSGETAK	2968.46	NI	NI	NA		AEGSDVANAVLDGADCIMLSGETAK	2952.47	+	1.25435	No		TFDSSCHFFATK	1390.53	+	1.00155	No		DMYSFLEDMGLK	1448.67	-	0.968983	Yes		NAPPEPVPPPR	1399.79	-	0.414812	Yes		VLEYLNQEK	1593.93
EGDGSCFPDALDR	1437.67	+	1437.67	Yes		AELQCPQPAAR	1183.35	-	0.980657	No		DQTVSDNELQEMSNQGSKYVNKEIQ	2885.07	+	1.07715	Yes		DPVQEAWAEDVDLR	1871.93	-	0.994913	No		AEGSDVANAVLDGADCIMLSGETAK	2968.46	NI	NI	NA		VCELDENNTPMCVCQDPTSCPAPIGEFEK	3170.56	+	1.07363	Yes		NQGNTWLTAFVLK	1491.71	-	0.977248	No		AYQGVAAPFPK	1606.94	-	0.654004	No		NLQIPPEDLIEMLK	2111.22
SFTLASSETGVGAPISGPGIPGR	2157.26	+	2157.26	Yes		KVLLDGVQNPR	1238.45	-	0.9956	No		SLMPFSPYEPLNF	1541.78	+	1.08147	Yes		CLAAALIVLTESGR	1702.97	-	0.711445	No		DPVQEAWAEDVDLR	1871.93	-	0.994913	No		YIALDEWAGCFGIK	1585.84	-	0.964617	No		AAQVTIQSSGTFSSK	1511.65	+	1.03901	No		ESAREEEEAEQERR	1976.95	+	3.18159	Yes		MDEEQKLYTDDEDDIYK	2837.4
QLLLSAALSAGK	1170.77	+	1170.77	Yes		FYHPEKEDGK	1249.35	-	0.961869	No		DSDPITVTVPVEV	1370.52	+	1.05874	Yes		CDENILWLDYK	1927	+	0.598264	Yes		CDENILWLDYK	1927	-	0.598264	Yes		YIPPCLDSELTEFPLR	1893.18	+	1.00695	No		LVHVEEPHTETVR	1545.72	-	0.979391	Yes		EEEEAEQER	1377.63	-	0.32766	Yes		ALEYIENLR	1349.76
ISQHLDFISIMTYDFHGAWR	2452.36	+	2452.36	Yes		NTMILEICTR	1193.44	-	0.967254	Yes		SSIIDELFQDRFFTREPQD	2343.53	-	0.979323	Yes		AGKPVICATQMLESMIK	2596.45	+	1.37998	No		AGKPVICATQMLESMIK	2596.45	+	1.37998	No		NVLVTLYER	1106.29	-	0.993316	No		VTGEGCVYLQTSLK	1497.73	-	0.983935	No		FGEGVSSPK	1365.78	-	0.675519	Yes		RFPVGPPK	1355.86
EGDGSCFPDALDR	1437.71	+	1437.71	Yes		QELSEAEQATR	1261.31	-	0.980757	No		ETVAEKA	746.82	+	1.0033	Yes		FGVEQDVDMVFASFIR	2105.06	+	1.03543	No		FGVEQDVDMVFASFIR	2105.06	+	1.03543	No		RLEAGDHPVELLAR	1575.79	+	1.00564	No		ALLAYAFALAGNQDK	1565.79	-	0.974448	Yes		GLQEAAEER	1231.65	-	0.797947	No		DQELGEYLAR	1422.74
VTIDSSYDIAK	1210.67	+	1210.67	Yes		ENEGFTVTAEGK	1281.34	-	0.987221	No		VVKLFDSDPITVTVPVEV	1957.29	+	1.04975	No		FGVEQDVDMVFASFIR	2089.06	NI	NI	NA		FGVEQDVDMVFASFIR	2089.06	NI	NI	NA		DIDKDLVI	930.07	+	1.01072	No		IAQWQSFQLEGGLK	1604.83	-	0.969964	Yes		VNLESPGPER	1326.72	-	0.609368	Yes		TSYFPNPYNQEK	1946.01
THGFDGLDLAWLYPGR	1817.03	+	1817.03	Yes		SGSDEVQVGQQR	1289.32	-	0.991774	No		SLMPFSPYEPLNFHA	1750	-	0.998147	No		LNFSHGTHEYHAETIK	2342.23	+	12.2014	Yes		LNFSHGTHEYHAETIK	2342.23	+	12.2014	Yes		LEAGDHPVELLAR	1419.6	+	1.0033	No		TEVSSNHVLIYLDK	1617.82	-	0.981746	No		ASWGEFQAR	1280.66	-	0.631487	Yes		ENGDESHLPERDSLSEEDWMR	2776.23
EAGTLAYYEICDFLR	1820.01	+	1820.01	Yes		CAEENCFIQK	1184.35	-	0.985422	No		KLFDSDPITVTVPVEV	1759.03	+	1.03481	No		VNFAMNVGK	1437.83	+	1.0635	No		VNFAMNVGK	1437.83	+	1.0635	No		LEAGDHPVELLAR	1419.6	-	0.974705	No		DNSVHWERPQKPK	1620.79	-	0.988028	No		RAQEEAEAEER	1546.77	-	0.633411	Yes		HMQFPPMYEENSR	1894.88
EGDGSCFPDALDR	1437.7	+	1437.7	Yes		ACEPGVDYVYK	1243.4	-	0.984758	No		DQTVSDNELQEMSNQGSKY	2173.25	+	1.02595	No		VNFAMNVGK	1453.82	+	1.25447	No		VNFAMNVGK	1453.82	+	1.25447	No		NVLVTLYERDEDNNLLTEK	2278.5	-	0.99657	No		TEHPFTVEEFVLPK	1672.9	-	0.977878	Yes		MPDSGPLPETHK	1782.95	-	0.734244	No		QYWDEDLLMK	1814.94
QHFTTLIK	969.605	+	969.605	Yes		APSTWLTAYVVK	1335.57	-	0.985627	No		MPFSPYEPLNF	1341.54	-	0.994785	No		FDEILEASDGIMVAR	1910.97	NI	NI	NA		FDEILEASDGIMVAR	1910.97	NI	NI	NA		DEDNNLLTEK	1190.23	-	0.981333	No		SSSNEEVMFLTVQVK	1697.92	+	1.00844	No		AQEEAEAEER	1390.66	-	0.769608	No		NQLLQKEPDLR	1812.07
TLLSVGGWNFGSQR	1520.87	+	1520.87	Yes		EVVADSVWVDVK	1345.52	-	0.978591	Yes		SLMPFSPYEPL	1280.5	-	0.988025	No		GDYPLEAVR	1248.68	+	1.39527	No		EAEAAIYHLQLFEELR	2161.15	+	2.64773	Yes		LEAGDHPVELLAR	1419.6	+	1.0122	No		ALLAYAFALAGNQDKR	1721.98	-	0.961071	Yes		DGSAPEVR	1059.56	-	0.572251	Yes		LTGPNNQK	1329.79
ILGQQVPYATK	1216.75	+	1216.75	Yes		TIYTPGSTVLYR	1370.57	-	0.981839	No		DQTVSDNELQEMSNQGSKYVN	2386.49	-	0.995033	No		ITLDNAYMEK	1671.9	-	0.994997	No		GDYPLEAVR	1248.68	+	1.39527	No		LEAGDHPVELLAR	1419.6	+	1.0079	No		DTVIKPLLVEPEGLEK	1780.09	-	0.982424	Yes		AAPAPTHVR	1148.67	-	0.953298	No		NLQIPPEDLIEMLK	2127.21
LVMGIPTFGR	1105.69	+	1105.69	Yes		KQELSEAEQATR	1389.49	-	0.985032	No		SLMPFSPYEPLN	1394.61	-	0.935969	No		KLFEELVR	1491.93	+	4.01675	Yes		ITLDNAYMEK	1671.9	-	0.994997	No		RLEAGDHPVELLAR	1575.79	+	1.00959	No		LLIYAVLPTGDVIGDSAK	1845.17	-	0.973868	No		DFSPSSAK	1296.72	-	0.597037	Yes		EPDLRLENVQK	1799.04
						SSLSVPYVIVPLK	1401.71	-	0.978011	No		IDELFQDRF	1182.3	+	1.02828	No		GIFPVLCK	1391.85	+	1.436	No		GIFPVLCK	1391.85	+	1.436	No		RLEAGDHPVELLAR	1575.79	+	1.02138	No		QFSFPLSSEPFQGSYK	1849.03	-	0.972364	No		SQEETPGHR	1269.64	-	0.791469	No		ERMDEEQKLYTDDEDDIYK	3138.54
						VSHSEDDCLAFK	1350.47	-	0.9822	No		DQTVSDNELQEMSNQGSKYVNKEIQNAVNG	3340.54	-	0.89381	No		APIIAVTR	1069.69	+	1.60203	Yes		APIIAVTR	1069.69	+	1.60203	Yes		DIDKDLVI	930.07	+	1.0135	No		VSVQLEASPAFLAVPVEK	1884.2	-	0.979271	No		QAAAQEER	1131.6	-	0.38052	Yes		IILEALR	1056.7
						IPIEDGSGEVVLSR	1470.64	-	0.982931	No		EMIHEAQQA	1056.16	+	1.05947	No		EAEAAMFHR	1306.64	+	1.53472	Yes		KASDVHEVR	1498.87	+	7.92681	Yes		NVLVTLYERDEDNNLLTEK	2278.5	-	0.997729	No		FSGQLNSHGCFYQQVK	1843.05	-	0.984452	No		4. Duits FH et al. 2018	Theo. M.W. [Da]	Up/Down	AD/C	p<0.05		FPSPEMIR	1221.65
						AAVYHHFISDGVR	1471.64	-	0.979642	No		VKLFDSDPITVTVPVEV	1858.16	-	0.987451	No		EAEAAMFHR	1290.65	+	3.0544	Yes		ASDVHEVR	1141.62	+	2.88873	Yes		NVLVTLYER	1106.29	+	1.00385	No		KDTVIKPLLVEPEGLEK	1908.27	-	0.973415	No		NSEPQDEGELFQGVDPR	1916.98	-	NI	NA		LPYGAGR	962.562
						GQGTLSVVTMYHAK	1491.73	-	0.97971	No		DQTVSDNELQEMSN	1609.64	-	0.998718	No		KASDVHEVR	1498.87	+	7.92681	Yes		IENHEGVR	1182.64	+	1.21747	No		ERDEDNNLLTEK	1475.53	+	1.00354	No		AFQPFFVELTMPYSVIR	2045.43	-	0.980667	No		AYQGVAAPFPK	1148.33					DSLSEEDWMR	1512.68
						LVAYYTLIGASGQR	1511.74	-	0.976924	Yes		SSQGGSLPSEEKGHPQEESEE	2228.22	-	0.992712	No		EAEAAMFHRK	1647.9	+	1.76791	No		VVEVGSK	1175.74	+	1.1942	No		DEDNNLLTEK	1190.23	+	1.01307	No		LLLQQVSLPELPGEYSMK	2045.42	-	0.97514	No		6. Brinkmalm G et al. 2017	M.W. [kDa]	Up/Down	AD/C	p<0.05		ESKDQLSDDVSK	2038.13
						AAVYHHFISDGVRK	1599.81	+	1.00186	No		FMETVAE	825.93	-	0.966984	No		LFEELVR	1134.67	+	1.15709	No		KGDVVIVLTGWRPGSGFTNTMR	2865.58	+	1.62259	Yes		TFDSSCHFFATK	1390.53	-	0.663139	Yes		VDLSFSPSQSLPASHAHLR	2049.27	-	0.97826	Yes		NSEPQDEGELFQGVDPR	65	-	0.444653	Yes		NDDTPNR	1060.52
						FYHPEKEDGKLNK	1604.78	-	0.98438	No		SLMPFSPYEPLNF	1541.78	+	1.00576	No		ASDVHEVR	1141.62	+	2.88873	Yes		ASDVHEVRK	1498.87	+	4.64618	Yes		FFETCDLDNDK	1346.43	-	0.653302	No		MCPQLQQYEMHGPEGLR	2017.32	-	0.97939	No		AYQGVAAPFPK		-	0.445706	Yes		FPSPEMIR	1205.65
						RIPIEDGSGEVVLSR	1626.83	-	0.978406	Yes		ELDESLQV	932	-	0.964375	No		IENHEGVR	1182.64	+	1.21747	No								7. Skillbäck T et al. 2017	Theo. M.W. [Da]	Up/Down	AD/C	p<0.05		YSDASDCHGEDSQAFCEK	1992.03	NI	NI	NA		7. Skillbäck T et al. 2017	Theo. M.W. [Da]	Up/Down	AD/C	p<0.05		6. Brinkmalm G et al. 2017	M.W. [kDa]
						TVMVNIENPEGIPVK	1639.93	-	0.975346	Yes		DQTVSDNELQEMSNQGSKYVNKEIQNA	3070.25	+	1.08672	No		VVEVGSK	1175.74	+	1.1942	No								FETCDLDND	1071.08	+	1.03805	Yes		LHTEAQIQEEGTVVELTGR	2110.31	-	0.98225	No		VPPPRAAPAPTHV	1309.53	-	0.931386	Yes		ALEYIENLR	67.8
						AGDFLEANYMNLQR	1641.82	-	0.975129	Yes		MPFSPYEPL	1080.26	+	1.00112	No		KGDVVIVLTGWRPGSGFTNTMR	2865.58	+	1.62259	Yes								DETEVVE	819.82	+	1.03275	Yes		HNVYINGITYTPVSSTNEK	2137.33	-	0.988579	No		APPEPVPPPRAAPAPTHV	1801.08	-	0.951598	Yes		VLEYLNQEK
						VYAYYNLEESCTR	1610.76	-	0.983401	No		FMETVAEKA	1025.18	+	1.04909	No		ASDVHEVRK	1498.87	+	4.64618	Yes								ALPDETEVVEE	1230.29	+	1.01444	Yes		KYSDASDCHGEDSQAFCEK	2120.21	-	0.995065	No		KNAPPEPVPPPRAAPAPTHV	2043.36	-	0.881629	Yes		7. Skillbäck T et al. 2017	Theo. M.W. [Da]
						SYTVAIAGYALAQMGR	1671.93	-	0.9628	No		DVPSGVTE	802.84	+	1.0274	No														APQQEALPDETEVVEE	1783.86	+	1.03693	Yes		DLTGFPGPLNDQDDEDCINR	2234.34	-	0.985399	Yes		PPPPAPAPARDELPD	1539.71	-	0.926271	Yes		DEDLLMKV	0.93142
						VFLDCCNYITELR	1588.86	-	0.977377	Yes		DPITVTVPVEV	1168.35	-	0.919822	No														LDEWAGCFGIKQKD	1609.82	+	1.01244	No		EEFPFALGVQTLPQTCDEPK	2249.52	-	0.992521	No		GGEERVGEEDEEAAEAEAEAEEAERARQNALLFAEEEDGEAGAE	4693.71	-	0.840553	Yes		TNEIVEEQYTPQSLATLESVFQELGKLTGPNNQ	1.07383
						SGIPIVTSPYQIHFTK	1788.08	-	0.980734	No		DQTVSDNELQEMSNQGSKYVNKEIQNA	3070.25	-	0.998601	No														FETCDLDNDKY	1362.43	+	1.06856	No		QQNAQGGFSSTQDTVVALHALSK	2387.59	-	0.991818	No		NAPPEPVPPPRAAPAPTHV	1915.18	-	0.883276	Yes		TNEIVEEQYTPQSLATLESVFQELGKLTGPNNQ	0.794324
						DICEEQVNSLPGSITK	1732.92	-	0.976493	Yes		DSDPITVTVPVEVSRKNPK	2081.35	+	1.02247	No														ETCDLDNDKY	1215.25	+	1.02574	No		ETTFNSLLCPSGGEVSEELSLK	2340.58	-	0.973567	No		EPVPPPRAAPAPTHV	1535.77	-	0.895817	Yes		TNEIVEEQYTPQSLATLESVFQELGKLTGPNNQ	0.904336
						VELLHNPAFCSLATTK	1744.04	-	0.981491	No		IIDELFQD	992.09	-	0.988207	No														APQQEALPDETEVVEE	1783.86	-	0.961191	No		SLFTDLEAENDVLHCVAFAVPK	2418.75	-	0.965391	Yes		GAPPPPPPPPPGSAGMMI	1668	+	1.05131	Yes		TNEIVEEQYTPQSLATLESVFQELGKLTGP	0.935117
						SNLDEDIIAEENIVSR	1816.94	-	0.984182	Yes		SLMPFSPYEPLNF	1541.78	-	0.956858	No														ETCDLDND	923.9	+	1.03766	No		VVSMDENFHPLNELIPLVYIQDPK	2811.25	-	0.954274	Yes		APPEPVPPPR	1056.23	+	1.00816	Yes		GPPKNDDTPN	0.927481
						KVFLDCCNYITELR	1717.03	-	0.97632	No		FSPYEPL	851.95	+	1.02322	No														APQQEALPDETEVVEETVAE	2184.3	-	0.959679	No		AVDQSVLLMKPDAELSASSVYNLLPEK	2918.35	-	0.96691	Yes		GLQEAAEERESAREEEEAEQE	2419.41	-	0.922751	Yes		GPPKNDDTPN	0.80804
						VHQYFNVELIQPGAVK	1842.13	-	0.979334	No		DQTVSDNELQEMSNQGSKYVNKEIQNAVN	3283.48	-	0.956926	No														FETCDLDNDKYIA	1546.67	-	0.973192	No		YNILPEKEEFPFALGVQTLPQTCDEPK	3107.53	-	0.976951	No		APPEPVPPPRAAPAPTHV	1801.08	-	0.890191	Yes		GQGSSEDDLQEEEQIEQAIKEHLNQGSSQETDKLAPVS	0.850641
						SEETKENEGFTVTAEGK	1855.93	-	0.988751	No		DQCDKCREILSVDCSTNNPS	2227.42	+	1.04541	No														DETEVVEE	948.94	-	0.971671	No		SPCYGYQWVSEEHEEAHHTAYLVFSPSK	3282.55	+	1.00105	No		NAPPEPVPPPRAAPAPTHVRSPQPPPPAPAPARDELPDWN	4205.71	-	0.89077	Yes		GQGSSEDDLQEEEQIEQAIKEHLNQGSSQ	0.94603
						TELRPGETLNVNFLLR	1872.15	-	0.966175	No		FDSDPITVTVPVEVSRKNP	2100.36	+	1.03427	No														ERDEDNNL	1003.98	+	1.04395	No		AVDQSVLLMKPDAELSASSVYNLLPEKDLTGFPGPLNDQDDEDCINR	5134.67	-	0.956758	Yes		ALAAVLLQALDRPASPPAPSGSQQGPEEEAAEALLTETV	3899.32	-	0.942932	Yes		TNEIVEEQYTPQSLATLESVFQELGKLTGP	0.914378
						EYVLPSFEVIVEPTEK	1879.14	-	0.973582	No		DQTVSDNELQEMSNQGSKYVNKEIQNAVNGV	3439.67	-	0.995532	No														ETCDLDNDKY	1215.25	-	0.986154	No		AAQVTIQSSGTFSSK	1511.65	-	0.959502	No		GGEERVGEEDEEAAEAEAEAEEAERARQNA	3232.21	-	0.993353	Yes		GFEDELSEVLENQSSQAELKEAVEEPSSKDVME	0.90365
						LSINTHPSQKPLSITVR	1891.2	-	0.980542	No		SHTSDSDVPSGVTE	1417.41	-	0.972078	No														APQQEALPDETEVVEETVAEVTEV	2612.78	+	1.02024	No		AFQPFFVELTMPYSVIR	2045.43	-	0.963774	No		APPEPVPPPRAAPAPTHV	1801.08	-	0.846928	Yes		GQGSSEDDLQEEEQIEQAIKEHLNQGSSQETDKLAPVS	0.83847
						SGQSEDRQPVPGQQMTLK	1986.19	-	0.98341	No		LFDSDPITVTVPVEV	1630.86	+	1.02134	No														APQQEALPDETEVVEETVAEVTEVSVG	2856.04	+	1.10743	No		AIGYLNTGYQR	1255.4	-	0.984127	Yes		APPEPVPPP	900.04	-	0.910212	Yes		GPPKNDDTPNRQ	0.94508
						KVEGTAFVIFGIQDGEQR	1994.23	-	0.97491	No		VDCSTNNPS	935.96	+	1.02173	No														APQQEALPDETEVVEETVAEVTEVSVG	2856.04	+	1.0065	No		ALLAYAFALAGNQDK	1565.79	-	0.982109	No		NAPPEPVPPPRAAPAPTHVRSPQPPPPAPAPARDELPD	3905.39	-	0.955984	Yes		GQGSSEDDLQEEEQIEQAIKEHLNQGSSQETD	0.938597
						VRVELLHNPAFCSLATTK	1999.36	-	0.973006	Yes		IIDELFQDRF	1295.46	+	1.08126	No														APQQEALPDETEVVEETVAEVTE	2513.65	+	1.0104	No		ALLAYAFALAGNQDKR	1721.98	-	0.9794	Yes		NAPPEPVPPPRAAPAPTHV	1915.18	+	1.08365	Yes		VPGQGSSEDDLQEEEQIEQAIKEHLNQGSSQETD	0.996898
						DAPDHQELNLDVSLQLPSR	2147.33	-	0.971542	No		SHTSDSDVPSGVTEV	1516.54	+	1.1405	No														APQQEALPDETEVVEETVAEVTEVS	2699.86	-	0.985643	No		ATVLNYLPK	1018.22	-	0.979832	Yes		APPEPVPPPR	1056.23	+	1.00952	Yes		GQGSSEDDLQEEEQIEQAIKEHLNQGSSQETDKLAPV	1.01623
						ILLQGTPVAQMTEDAVDAER	2157.42	-	0.977237	Yes		SLMPFSPYEPLNF	1541.78	+	1.02874	No																				AVDQSVLLMKPDAELSASSVYNLLPEK	2918.35	-	0.974288	Yes		GGEERVGEEDEEAAEAEAEAEEAERARQNALLFAEEEDGEAGAE	4693.71	+	1.05433	Yes		GQGSSEDDLQEEEQIEQAIKEHLNQGSSQETD	1.00619
						QCQDLGAFTESMVVFGCPN	2046.32	-	0.969012	No		IIDELFQDRFFTREPQDT	2270.48	+	1.01988	No																				AYIFIDEAHITQALIWLSQR	2388.75	-	0.976987	No		NAPPEPVPPPRAAPAPTHV	1915.18	+	1.01689	Yes		GQGSSEDDLQEEEQIEQAIKEHLNQGSSQETDKLAP	0.997364
						AYYENSPQQVFSTEFEVK	2166.33	-	0.977944	No		SDPITVT	731.8	+	1.08123	No																				DMYSFLEDMGLK	1448.67	-	0.971862	No		SPQPPPPAPAPARDELPDWNE	2281.47	-	0.996784	Yes		IVEEQYTPQSLATLESVFQELGKLTGPNNQ	0.850551
						VPVAVQGEDTVQSLTQGDGVAK	2198.41	-	0.982404	No		TVTVPVEV	842.99	+	1.04116	No																				DNSVHWERPQKPK	1620.79	-	0.977621	No		GRPEAQPPPLSSEHKEPVAGDAVPGPKDGSAPEVRGA	3688.03	-	0.973168	Yes		GQGSSEDDLQEEEQIEQAIKEHLNQGSSQETDKLAPV	0.904702
						EDIPPADLSDQVPDTESETR	2214.28	-	0.999391	No		HTSDSDVPSGVTEV	1429.46	+	1.04443	No																				DTVIKPLLVEPEGLEK	1780.09	-	0.986316	Yes		GLGGRGLQEAAEERESAREEEEAEQE	2859.91	-	0.937112	Yes		11. Khoonsari PE et al. 2016	Theo. M.W. [Da]
						VQLSNDFDEYIMAIEQTIK	2257.54	-	0.959595	No		VSDNELQEMSNQGSKYVNKE	2299.45	+	1.05819	No																				ETTFNSLLCPSGGEVSEELSLK	2340.58	-	0.986777	No		SPQPPPPAPAPARDELPDWNEVLPPWDREED	3518.8	-	0.914416	Yes		ALEYIENLR	1120.27
						SLYVSATVILHSGSDMVQAER	2263.55	-	0.96629	No		SDSDVPSGVTEVVVKLFDSDPITVTVPVEV	3130.49	+	1.00206	No																				FEVQVTVPK	1046.23	-	0.977279	Yes		EPVPPPR	790.92	+	1.00763	Yes		IESQTQEEVR	1218.29
						SEFPESWLWNVEDLKEPPK	2330.58	-	0.960925	Yes		DVPSGVTEV	901.97	-	0.826696	No																				FQVDNNNR	1006.04	+	1.00406	No		GGEERVGEEDEEAAEAEAEAEEAERARQ	3047.02	+	1.01388	Yes		DSLSEEDWMR	1267.33
						SSLSVPYVIVPLKTGLQEVEVK	2385.83	-	0.970152	No		SSIIDELFQDRFFTREPQDT	2444.64	+	1.04041	No																				FSGQLNSHGCFYQQVK	1843.05	-	0.983797	No		GGSEAGERL	874.91	-	0.894875	Yes		QYWDEDLLMK	1340.51
						DYAGVFSDAGLTFTSSSGQQTAQR	2494.61	-	0.997411	No		SPYEPLNF	966.06	-	0.975184	No																				GGVEDEVTLSAYITIALLEIPLTVTHPVVR	3206.73	-	0.956974	No		GGEERVGEEDEEAAEAEAEAEEAERARQNALLFAEEEDGEAGA	4564.59	+	1.02244	Yes		SGQLGIQEEDLR	1344.44
						QKPDGVFQEDAPVIHQEMIGGLR	2564.9	-	0.975969	Yes		DSDVPSG	675.65	+	1.00058	No																				GHFSISIPVK	1084.28	-	0.980775	Yes		NAPPEPVPPPRAAPAPTHVRSPQPPPPAPAPARDELPD	3905.39	-	0.907354	Yes		LYTDDEDDIYK	1389.44
						TMQALPYSTVGNSNNYLHLSVLR	2578.93	-	0.974669	No		ASHTSDSDVPSGVTEV	1587.62	-	0.839514	No																				GPTQEFKK	934.06	-	0.977228	No		APPGRPEAQPPPLSSEHKEPVAGDAVPGPKDGSAPEVRGA	3953.34	+	1.02135	Yes		LFEKPLDSQSIYQLIEISR	2279.62
						DTWVEHWPEEDECQDEENQK	2546.57	-	0.98192	No		DQTVSDNELQEMSNQGSKYVNKEIQNAVN	3283.48	-	0.991614	No																				HYDGSYSTFGER	1418.44	-	0.989427	No		GRPEAQPPPLSSEHKEPVAGDAVPGPKDGSAPEV	3403.71	-	0.926568	Yes		ANNIAYEDVVGGEDWNPVEEK	2348.46
						YYGGGYGSTQATFMVFQALAQYQK	2679.99	-	0.952258	Yes		FQPFLEMIHEA	1361.58	+	1.07802	No																				IAQWQSFQLEGGLK	1604.83	-	0.978125	No		GGEERVGEEDEEAAEAEAEAEEAERARQN	3161.13	-	0.88365	Yes		VPGQGSSEDDLQEEEQIEQAIK	2429.53
						YFKPGMPFDLMVFVTNPDGSPAYR	2750.18	-	0.949674	No		DPITVTVPV	940.1	+	1.01689	No																				KDTVIKPLLVEPEGLEK	1908.27	-	0.976629	Yes		AQEEAEAEERRLQEQEELEN	2430.48	-	0.857633	Yes		TNEIVEEQYTPQSLATLESVFQELGK	2954.24
						EGVQKEDIPPADLSDQVPDTESETR	2755.89	-	0.973941	No		SHTSDSDVPSG	1088.05	+	1.02626	No																				KLSFYYLIMAK	1376.72	-	0.983589	No		GGEERVGEEDEEAAEAEAEAEEAERARQNAL	3345.36	-	0.869124	No		VPGQGSSEDDLQEEEQIEQAIKEHLNQGSSQETDK	3884.01
						QVREPGQDLVVLPLSITTDFIPSFR	2828.26	-	0.977329	No		FDSDPITVTVPVEVSRKNPK	2228.53	+	1.28399	No																				KYSDASDCHGEDSQAFCEK	2120.21	-	0.992287	No		GGEERVGEEDEEAAEAEAEAEEAERA	2762.7	-	0.899589	No		AGTEALPDGLSVEDILNLLGMESAANQK	2857.18
						HYLMWGLSSDFWGEKPNLSYIIGK	2842.26	+	1.00501	No		IIDELFQDR	1148.28	-	0.988925	No																				LHTEAQIQEEGTVVELTGR	2110.31	-	0.982447	No		QPPPPAPAPARDELPD	1667.84	-	0.784581	No		ALEYIENLR	1120.27
						KHYLMWGLSSDFWGEKPNLSYIIGK	2970.44	-	0.969769	No		LFDSDPITVTVPVEVSRKNPK	2341.69	-	0.995636	No																				LLIYAVLPTGDVIGDSAK	1845.17	-	0.978331	No		DRPASPPAPSGSQQGPEEE	1935.98	-	0.941732	No		ANNIAYEDVVGGEDWNPVEEK	2348.46
						YRGDQDATMSILDISMMTGFAPDTDDLK	3108.46	-	0.950292	No		HTSDSDVPSG	1000.97	+	1.07092	No																				LLLQQVSLPELPGEYSMK	2045.42	-	0.975831	Yes		NAPPEPVPPPRAAPAPTHVRSPQPPPPAPAPARDELP	3790.3	-	0.841499	No		DQLSDDVSK	1006.03
						LESEETMVLEAHDAQGDVPVTVTVHDFPGK	3251.57	-	0.973842	Yes		ITVTVPVEV	956.15	+	1.04289	No																				LPPNVVEESAR	1210.35	-	0.985765	No		APPEPVPPPRAAPAPT	1564.8	-	0.781167	No		DSLSEEDWMR	1267.33
						QDSLSSQNQLGVLPLSWDIPELVNMGQWK	3283.7	-	0.916332	No		IIDELFQ	877	+	1.05866	No																				LSFYYLIMAK	1248.55	-	0.976622	No		VLLQALDRPASPPAPSGSQQGPEEEAAEALLTETV	3572.93	-	0.813714	No		EHLNQGSSQETDK	1472.49
						HLIVTPSGCGEQNMIGMTPTVIAVHYLDETEQWEK	3928.46	-	0.969669	No		FDSDPITVTVPVEVSRKNPK	2228.53	+	1.03473	No																				LVHVEEPHTETVR	1545.72	-	0.983073	Yes		APPEPVPPPR	1056.23	-	0.943192	No		ENGDESHLPER	1282.29
						NNNEKDMALTAFVLISLQEAKDICEEQVNSLPGSITK	4064.59	-	0.983932	No		13. Heywood W et al. 2015	Theo. M.W. [Da]	Up/Down	AD/C	p<0.05																				LVHVEEPHTETVRK	1673.89	-	0.999532	No		GGEERVGEEDEEAAEAEAEAEEAERARQNALL	3458.52	-	0.918013	No		ENKPYALNSEK	1292.41
						AAVYHHFISDGVR	1471.64	-	0.980006	Yes		LFDSDPITVTVPVEVSR	1874.12	+	NI	NA																				MCPQLQQYEMHGPEGLR	2017.32	-	0.982809	No		GRPEAQPPPLSSEHKEPVAGDAVPGPKDGSAPE	3304.58	-	0.894565	No		FPSPEMIR	976.16
						AAVYHHFISDGVRK	1599.81	-	0.935041	Yes		28. Jahn H et al. 2011	M.W. [kDa]	Up/Down	AD/C	p<0.05																				MVSGFIPLKPTVK	1416.79	-	0.980351	Yes		APPEPVPPPRAAPAPTHVRSPQPPPPAPAPARDELPD	3791.28	-	0.885013	No		IESQTQEEVR	1218.29
						ACEPGVDYVYK	1243.4	-	0.987478	No		SHTSDSDVPSGVTEV	1515.67	+	3.55868	No																				NALFCLESAWK	1281.49	-	0.966221	Yes		SPQPPPPAPAPARDELPDWNEVLPPWDREED	3518.8	-	0.969302	No		IESQTQEEVRDSK	1548.63
						ADIGCTPGSGK	1005.11	-	0.995297	No		FDSDPITVTVPVEVSRKNPK	2227.18	+	1.32875	No																				NEDSLVFVQTDK	1394.5	-	0.982299	Yes		SPQPPPPAPAPARDELPD	1852.03	-	0.90785	No		LFEKPLDSQSIYQLIEISR	2279.62
						AELQCPQPAAR	1183.35	-	0.990504	No		FMETVAEKALQEYRKKHREE	2521.27	-	0.949838	No																				NQGNTWLTAFVLK	1491.71	-	0.976711	No		AAEERESAREEEEAEQE	1991.95	-	0.852504	No		LYTDDEDDIYK	1389.44
						AGDFLEANYMNLQR	1641.82	-	0.976272	No		DQTVSDNELQEMSNQGSKYVNKE	2642.18	+	1.69062	No																				PQYMVLVPSLLHTETTEK	2086.43	-	0.98639	No		GRPEAQPPPLSSEHKEPVAGDAVPGPKDGSAPEVRGA	3688.03	-	0.835902	No		QYWDEDLLMK	1340.51
						APSTWLTAYVVK	1335.57	-	0.976238	Yes		DQTVSDNELQEMSNQGSKYVNKEIQNA	3068.4	+	5.74132	Yes																				QFSFPLSSEPFQGSYK	1849.03	-	0.976048	Yes		GGEERVGEEDEEAAEAEAEAEEAERARQNALLF	3605.7	-	0.836179	No		RLVNAAGSGR	1000.13
						AYYENSPQQVFSTEFEVK	2166.33	-	0.984259	No		30. Perrin RJ et al. 2011	Theo. M.W. [Da]	Up/Down	Fold change	p<0.05																				QGIPFFGQVR	1148.33	-	0.983497	Yes		ERAPLPPPAPSQFQARMPDSGP	2346.65	-	0.727889	No		SGQLGIQEEDLR	1344.44
						CAEENCFIQK	1184.35	-	0.981713	No		ELDESLQVAER	1287.76	-	-1.21	Yes																				QQNAQGGFSSTQDTVVALHALSK	2387.59	-	0.989395	No		DRPASPPAPSGSQQGPEE	1806.86	-	0.784204	No		TNEIVEEQYTPQSLATLESVFQELGK	2954.24
						DAPDHQELNLDVSLQLPSR	2147.33	-	0.987326	No		ASSIIDELFQDR	1392.77	-	-1.21	Yes																				QTVSWAVTPK	1116.28	-	0.977611	Yes		LQEAAEERESAREEEEAEQE	2362.36	-	0.840804	No		VLEYLNQEK	1135.28
						DFDFVPPVVR	1190.36	-	0.98192	No		ELDESLQVAER	1287.88	-	-1.21	Yes																				SASNMAIVDVK	1134.31	-	0.981789	Yes		GLQEAAEERESAREEEEA	2033.05	-	0.96	No		VPGQGSSEDDLQEEEQIEQAIK	2429.53
						DICEEQVNSLPGSITK	1732.92	-	0.97667	Yes		ASSIIDELFQDR	1392.81	-	-1.21	Yes																				SIYKPGQTVK	1120.31	-	0.978313	Yes		AAPAPTHVRSPQPPPPAPAPARDELPD	2753.07	-	0.9825	No		SGQLGIQEEDLR	1344.44
						DKNRWEDPGK	1244.33	-	0.92643	No		ELDESLQVAER	1287.83	-	-1.32	Yes																				SLFTDLEAENDVLHCVAFAVPK	2418.75	-	0.972209	Yes		GRPEAQPPPLSSEHKEPVAGDAVPGPKDGSAP	3175.46	-	0.926396	No		DSLSEEDWMR	1267.33
						DSCVGSLVVK	1006.18	-	0.973427	Yes		ELDESLQVAER	1287.8	-	-1.24	Yes																				SLNEEAVKK	1017.15	-	0.987637	No		EAAEERESAREEEEA	1734.71	-	0.905961	No		ALEYIENLR	1120.27
						DSITTWEILAVSMSDKK	1924.2	-	0.978531	No		LFDSDPITVTVPVEVSR	1873.18	-	-1.24	Yes																				SSGSLLNNAIK	1103.24	-	0.985894	No		AQEEAEAEERRLQEQEE	2074.1	-	0.945253	No		QYWDEDLLMK	1340.51
						DTWVEHWPEEDECQDEENQK	2546.57	-	0.98684	No		EIQNAVNGVK	1070.67	-	-1.24	Yes																				SSSNEEVMFLTVQVK	1697.92	+	1.00177	No		GRPEAQPPPLSSEHKEPVAGDAVPGPKDGSAPEV	3403.71	-	0.893474	No		IESQTQEEVR	1218.29
						DYAGVFSDAGLTFTSSSGQQTAQR	2494.61	-	0.972501	No		ASSIIDELFQDR	1392.82	-	-1.24	Yes																				TAQEGDHGSHVYTK	1529.59	-	0.991206	No		GGEERVGEEDEEAAEAEAEAEEAE	2535.44	-	0.950562	No		LFEKPLDSQSIYQLIEISR	2279.62
						EDIPPADLSDQVPDTESETR	2214.28	-	0.988395	No		ELDESLQVAER	1287.72	-	-1.24	Yes																				TEHPFTVEEFVLPK	1672.9	-	0.981779	Yes		EEEEAEAGE	991.92	-	0.798783	No		VPGQGSSEDDLQEEEQIEQAIK	2429.53
						EGVQKEDIPPADLSDQVPDTESETR	2755.89	-	0.98226	No		VTTVASHTSDSDVPSGVTEVVVK	2313.42	-	-1.24	Yes																				TEVSSNHVLIYLDK	1617.82	-	0.982395	Yes		SQTHSLPAPESPEPAAPPRPQTPENGPEASDPSEELEALASL	4332.61	-	0.907614	No		VPGQGSSEDDLQEEEQIEQAIK	2429.53
						ENEGFTVTAEGK	1281.34	-	0.986778	No		ELDESLQVAER	1287.74	-	-1.42	Yes																				TGTHGLLVK	925.1	-	0.984085	Yes		DEGELFQGVDP	1205.24	-	0.870334	No		TNEIVEEQYTPQSLATLESVFQELGK	2954.24
						EPGQDLVVLPLSITTDFIPSFR	2444.81	-	0.950415	No		LFDSDPITVTVPVEVSR	1873.2	-	-1.42	Yes																				VDLSFSPSQSLPASHAHLR	2049.27	-	0.992935	No		GGEERVGEEDEEAAEAEAEAEEAERA	2762.7	-	0.94159	No		LYTDDEDDIYK	1389.44
						EVVADSVWVDVK	1345.52	-	0.961827	Yes		ASSIIDELFQDR	1392.82	-	-1.42	Yes																				VGFYESDVMGR	1259.4	-	0.98404	No		EAAEERESAREEEEAEQE	2121.07	-	0.980047	No		ANNIAYEDVVGGEDWNPVEEK	2348.46
						EYVLPSFEVIVEPTEK	1879.14	-	0.972224	Yes		LFDSDPITVTVPVEVSR	1873.11	-	-1.42	Yes																				VSNQTLSLFFTVLQDVPVR	2163.5	-	0.986331	No		QPPPPAPAPARDE	1342.47	-	0.989839	No		RLVNAAGSGR	1000.13
						FISLGEACK	967.15	-	0.987527	No		ELDESLQVAER	1287.81	-	-1.42	Yes																				VSVQLEASPAFLAVPVEK	1884.2	-	0.981442	No		GGEERVGEEDEEAAEAEAEAEEAERARQNALLF	3605.7	+	1.00076	No		VLEYLNQEK	1135.28
						FISLGEACKK	1095.32	-	0.974277	No		ASSIIDELFQDR	1392.71	-	-1.42	Yes																				VTAAPQSVCALR	1215.43	-	0.971592	Yes		ERAPLPPPAPSQFQARMPDSGP	2346.65	-	0.948957	No		EHLNQGSSQETDK	1472.49
						FYHPEKEDGK	1249.35	-	0.978698	No		ELDESLQVAER	1287.79	-	-1.41	Yes																				VTGEGCVYLQTSLK	1497.73	-	0.99293	No		GRPEAQPPPLSSEHKEPVAGD	2198.38	+	1.01437	No		TNEIVEEQYTPQSLATLESVFQELGK	2954.24
						FYHPEKEDGKLNK	1604.78	-	0.981767	No		ASSIIDELFQDR	1392.84	-	-1.41	Yes																				VVSMDENFHPLNELIPLVYIQDPK	2811.25	-	0.960554	Yes		SPQPPPPAPAPARDELPD	1852.03	+	1.05322	No		TNEIVEEQYTPQSLATLESVFQELGK	2954.24
						FYYIYNEK	1139.27	-	0.978052	No		EIQNAVNGVK	1070.67	-	-1.41	Yes																				VYDYYETDEFAIAEYNAPCSK	2491.66	-	0.974153	No		APPGRPEAQPPP	1213.36	-	0.824386	No		QYWDEDLLMK	1340.51
						GLEVTITAR	959.11	-	0.980881	No		ASSIIDELFQDR	1392.77	-	-1.41	Yes																				YDVENCLANK	1168.29	NI	NI	NA		LDRPASPPAPSGSQQGPEEEAAEALLTETV	3048.27	-	0.957145	No		GQGSSEDDLQEEEQIEQAIK	2233.28
						GQGTLSVVTMYHAK	1491.73	-	0.984214	No		ELDESLQVAER	1287.68	-	-1.41	Yes																				YNILPEKEEFPFALGVQTLPQTCDEPK	3107.53	-	0.974977	Yes		SKAYQGVAAPFPK	1363.58	-	0.968944	No		GQGSSEDDLQEEEQIEQAIK	2233.28
						GVFVLNKK	904.12	-	0.97985	No		LFDSDPITVTVPVEVSR	1873.09	-	-1.41	Yes																				YSDASDCHGEDSQAFCEK	1992.03	-	0.998318	No		APPEPVPPPRAAPAPT	1564.8	-	0.862854	No		VPGQGSSEDDLQEEEQIEQAIK	2429.53
						GYTQQLAFR	1083.21	-	0.974391	Yes		TLLSNLEEAK	1116.66	-	-1.41	Yes																				DMYSFLEDMGLK	1448.67	-	0.973417	Yes		VPPPRAAPAPTHVRSPQPPPPAPAPARDELPD	3299.74	-	0.916908	No		VPGQGSSEDDLQEEEQIEQAIK	2429.53
						HQQTVTIPPK	1148.33	-	0.984921	No		VTTVASHTSDSDVPSGVTEVVVK	2313.33	-	-1.41	Yes																				DMYSFLEDMGLK	1448.67	-	0.934915	Yes		LDRPASPPAPSGSQQGPEEEAAEALLTETV	3048.27	+	1.00199	No		LFEKPLDSQSIYQLIEISR	2279.62
						HYLMWGLSSDFWGEKPNLSYIIGK	2842.26	-	0.984123	No		VTTVASHTSDSDVPSGVTEVVVK	2313.31	-	-1.41	Yes																				VGFYESDVMGR	1259.4	-	0.983477	Yes		14. Hendrickson R et al. 2015	Theo. M.W. [Da]	Up/Down	Fold change	p<0.05		ALEYIENLR	1120.27
						IHWESASLLR	1211.39	-	0.997906	No		VTTVASHTSDSDVPSGVTEVVVK	2313.33	-	-1.41	Yes																				IAQWQSFQLEGGLK	1604.83	-	0.972673	Yes		NSEPQDEGELFQGVDPR	1916.98	-	0.7	Yes		DSLSEEDWMR	1267.33
						ILLQGTPVAQMTEDAVDAER	2157.42	-	0.979834	Yes		VTTVASHTSDSDVPSGVTEVVVK	2313.31	-	-1.41	Yes																				VSVQLEASPAFLAVPVEK	1884.2	-	0.978509	Yes		NSEPQDEGELFQGVDPR		-	0.7	Yes		IESQTQEEVR	1218.29
						IPIEDGSGEVVLSR	1470.64	-	0.987087	No		LFDSDPITVTVPVEVSR	1873.11	+	1.5	Yes																				VSVQLEASPAFLAVPVEK	1884.2	-	0.988091	No		VGEEDEEAAEAEAEAEEAER	2163.10	-	0.7	Yes		EHLNQGSSQETDK	1472.49
						ISLPESLKR	1042.24	-	0.965894	Yes		ASSIIDELFQDR	1392.77	+	1.49	Yes																				LLIYAVLPTGDVIGDSAK	1845.17	-	0.977048	No		VGEEDEEAAEAEAEAEEAER		-	0.7	Yes		EHLNQGSSQETDK	1472.49
						KCCEDGMR	941.1	-	0.973958	No		ELDESLQVAER	1287.67	+	1.49	Yes																				LLIYAVLPTGDVIGDSAK	1845.17	-	0.977131	No		16. Hölttä M et al. 2015	M.W. [Da]	Up/Down	AD/C	p<0.05		ANNIAYEDVVGGEDWNPVEEK	2348.46
						KGYTQQLAFR	1211.39	-	0.98503	No		LFDSDPITVTVPVEVSR	1873.09	+	1.49	Yes																				LLLQQVSLPELPGEYSMK	2045.42	-	0.976824	Yes		APPEPVPPPR	1285.75	-	0.812739	NI		ANNIAYEDVVGGEDWNPVEEK	2348.46
						KLVLSSEK	903.09	-	0.983746	No		VTTVASHTSDSDVPSGVTEVVVK	2313.31	+	1.49	Yes																				LLLQQVSLPELPGEYSMK	2045.42	-	0.980883	No		NAPPEPVPPPRAAPAPTHV	2144.18	-	0.75061			FPSPEMIR	976.16
						KQELSEAEQATR	1389.49	-	0.986673	No		TLLSNLEEAK	1116.66	+	1.49	Yes																				QFSFPLSSEPFQGSYK	1849.03	-	0.975389	Yes		GGEERVGEEDEEAAEAEAEAEEAERARQNA	3460.55	-	0.752133			SGQLGIQEEDLR	1344.44
						KVEGTAFVIFGIQDGEQR	1994.23	-	0.980694	No		ASSIIDELFQDRFFTR	1944.11	+	1.49	Yes																				QFSFPLSSEPFQGSYK	1849.03	-	0.97759	No		APPEPVPPPRAAPAPTHV	2030.14	-	0.751725			LYTDDEDDIYK	1389.44
						KVFLDCCNYITELR	1717.03	-	0.976387	No		VTTVASHTSDSDVPSGVTEVVVK	2313.31	+	1.49	Yes																				AIGYLNTGYQR	1255.4	-	0.985887	Yes		GLQEAAEERESAREEEEA	2262.07	-	0.609821			RLVNAAGSGR	1000.13
						KVLLDGVQNPR	1238.45	-	0.997337	No		KYNELLK	906.525	+	1.49	Yes																				ATVLNYLPK	1018.22	-	0.98637	Yes		GGEERVGEEDEEAAEAEAEAEEAERARQNALLFAEEEDGEAGAE	4921.2	+	1.11558			ENKPYALNSEK	1292.41
						LCRDELCR	1007.19	-	0.975511	No		FMETVAEK	969.445	+	1.49	Yes																				MVSGFIPLKPTVK	1416.79	-	0.982297	Yes		GLQEAAEERESAREEEEAEQE	2648.21	-	0.613156			VVGGEDWNPVEEK	1457.56
						LSINTHPSQKPLSITVR	1891.2	-	0.989998	No		ASSIIDELFQDR	1392.77	+	1.28	Yes																				MVSGFIPLKPTVK	1416.79	-	0.984163	No		GGEERVGEEDEEAAEAEAEAEEAERARQNALLFAEEEDGEAGA	4792.15	-	0.716362			VLEYLNQEK	1135.28
						LVAYYTLIGASGQR	1511.74	-	0.97864	Yes		KTLLSNLEEAK	1244.77	+	1.28	Yes																				NEDSLVFVQTDK	1394.5	-	0.986506	Yes		GRPEAQPPPLSSEHKEPVAGDAVPGPKDGSAPEV	4090.19	-	0.450271			IESQTQEEVRDSK	1548.63
						NTLIIYLDK	1092.3	-	0.983046	No		QQTHMLDVMQDHFSR	1871.92	+	1.28	Yes																				FEVQVTVPK	1046.23	-	0.978484	Yes		QPPPPAPAPARDELPD	1897	-	0.836209			IESQTQEEVRDSK	1548.63
						NTMILEICTR	1193.44	-	0.962104	Yes		TLLSNLEEAK	1116.67	+	1.28	Yes																				QGIPFFGQVR	1148.33	-	0.984481	Yes		GRPEAQPPPLSSEHKEPVAGDAVPGPKDGSAPE	3991.11	-	0.493038			AGTEALPDGLSVEDILNLLGMESAANQK	2857.18
						PGMPFDLMVFVTNPDGSPAYR	2311.66	+	1.00624	No		KTLLSNLEEAK	1244.77	+	1.28	Yes																				VDLSFSPSQSLPASHAHLR	2049.27	-	0.978856	Yes		NAPPEPVPPPRAAPAPTHVRSPQPPPPAPAPARDELPD	4133.19	-	0.661509			VLEYLNQEK	1135.28
						QCQDLGAFTESMVVFGCPN	2046.32	-	0.984957	No		TLLSNLEEAKK	1244.77	+	1.28	Yes																				TEHPFTVEEFVLPK	1672.9	-	0.980458	Yes		AAPAPTHVRSPQPPPPAPAPARDELPD	2981.58	-	0.956138			TNEIVEEQYTPQSLATLESVFQELGK	2954.24
						QDSLSSQNQLGVLPLSWDIPELVNMGQWK	3283.7	-	0.998975	No		KTLLSNLEEAK	1244.76	+	1.28	Yes																				TEHPFTVEEFVLPK	1672.9	-	0.973145	Yes		AQEEAEAEERRLQEQEELEN	2659.27	-	0.786969			ALEYIENLR	1120.27
						QELSEAEQATR	1261.31	+	1.00136	No		RPHFFFPK	1074.64	+	1.28	Yes																				TEVSSNHVLIYLDK	1617.82	-	0.984777	No		ALAAVLLQALDRPASPPAPSGSQQGPEEEAAEALLTETV	4127.19	-	0.613949			QYWDEDLLMK	1340.51
						QKPDGVFQEDAPVIHQEMIGGLR	2564.9	-	0.980767	No		RPHFFFPK	1074.65	+	1.37	Yes																				TEVSSNHVLIYLDK	1617.82	-	0.977526	Yes		GRPEAQPPPLSSEHKEPVAGDAVPGPKDGSAPEVRGA	4374.34	-	0.410187			FPSPEMIR	976.16
						QLYNVEATSYALLALLQLK	2151.53	-	0.963246	No		TLLSNLEEAK	1116.68	+	1.37	Yes																				NQGNTWLTAFVLK	1491.71	-	0.98411	No		GGEERVGEEDEEAAEAEAEAEEAERA	2991.32	-	0.870847			VPGQGSSEDDLQEEEQIEQAIK	2429.53
						QLYNVEATSYALLALLQLKDFDFVPPVVR	3323.88	+	1.02325	No		TLLSNLEEAKK	1244.76	+	1.37	Yes																				NQGNTWLTAFVLK	1491.71	-	0.991814	No		GGEERVGEEDEEAAEAEAEAEEAERARQNALLF	3833.79	-	0.498797			SGQLGIQEEDLR	1344.44
						QPSSAFAAFVK	1152.32	-	0.980029	Yes		KTLLSNLEEAK	1244.79	+	1.37	Yes																				ALLAYAFALAGNQDK	1565.79	-	0.978386	Yes		APPEPVPPPRAAPAPT	1794.02	-	0.759852			16. Hölttä M et al. 2015	M.W. [Da]
						QPVPGQQMTLK	1226.46	-	0.977667	No		TLLSNLEEAK	1116.72	+	1.73	Yes																				ALLAYAFALAGNQDK	1565.79	-	0.975078	Yes		EPVPPPRAAPAPTHV	1765	-	0.993552			TNEIVEEQYTPQSLATLESVFQELGKLTGPNNQ	4136.15
						RAPSTWLTAYVVK	1491.75	-	0.968891	Yes		LFDSDPITVTVPVEVSR	1873.16	+	1.73	Yes																				DTVIKPLLVEPEGLEK	1780.09	-	0.984694	Yes		SPQPPPPAPAPARDELPD	2081.09	+	1.18057			GQGSSEDDLQEEEQIEQAIKEHLNQGSSQETDKLAPVS	4841.42
						RIPIEDGSGEVVLSR	1626.83	-	0.978727	No		ELDESLQVAER	1287.71	NI		NA																				DTVIKPLLVEPEGLEK	1780.09	-	0.974416	Yes		APPGRPEAQPPPLSSEHKEPVAGDAVPGPKDGSAPEVRGA	4639.51	-	0.633016			GPPKNDDTPN	1512.81
						RQGALELIK	1027.23	-	0.981964	No		ELDESLQVAER	1287.75																							TGTHGLLVK	925.1	-	0.985476	No		SPQPPPPAPAPARDELPDWNEVLPPWDREED	3746.86	+	1.00626			GQGSSEDDLQEEEQIEQAIKEHLNQGSSQETD	4016.89
						SEETKENEGFTVTAEGK	1855.93	-	0.99116	No		ASSIIDELFQDR	1392.84																							DNSVHWERPQKPK	1620.79	-	0.989171	No		APPEPVPPP	1129.65	-	0.913511			IVEEQYTPQSLATLESVFQELGKLTGPNNQ	3792
						SEFPESWLWNVEDLKEPPK	2330.58	-	0.966497	Yes		ELDESLQVAER	1287.75																							DNSVHWERPQKPK	1620.79	+	1.00633	No		KNAPPEPVPPPRAAPAPTHV	2501.43	-	0.675685			TNEIVEEQYTPQSLATLESVFQELGKLTGP	3780
						SGIPIVTSPYQIHFTK	1788.08	-	0.9843	No		ASSIIDELFQDR	1392.86																							TAQEGDHGSHVYTK	1529.59	-	0.984494	No		APPEPVPPPR	1285.75	-	0.677419			GPPKNDDTPN	1512.81
						SGQSEDRQPVPGQQMTLK	1986.19	-	0.98748	No		LFDSDPITVTVPVEVSR	1873.18																							TAQEGDHGSHVYTK	1529.59	+	1.00152	No		GLQEAAEERESAREEEEAEQE	2648.21	-	0.831579			GPPKNDDTPNRQ	1796.97
						SGSDEVQVGQQR	1289.32	-	0.994175	No		ELDESLQVAER	1287.74																							QQNAQGGFSSTQDTVVALHALSK	2387.59	-	0.98974	No		GRPEAQPPPLSSEHKEPVAGDAVPGPKDGSAPEVRGA	4374.34	-	0.967742			30. Perrin RJ et al. 2011	Theo. M.W. [Da]
						SLKVVPEGIR	1097.32	-	0.958783	Yes		ELDESLQVAER	1287.77																							LSFYYLIMAK	1248.55	-	0.962036	Yes		QPPPPAPAPARDELPD	1897	-	0.918182			LENVQK	729.4054
						SLYVSATVILHSGSDMVQAER	2263.55	-	0.974085	No		RPHFFFPK	1074.73																							HYDGSYSTFGER	1418.44	-	0.983108	No		SPQPPPPAPAPARDELPD	2081.09	-	0.932203			ALEYIENLR	1119.59
						SNLDEDIIAEENIVSR	1816.94	-	0.982928	No		ASSIIDELFQDR	1392.8																							HYDGSYSTFGER	1418.44	-	0.989832	No		GRPEAQPPPLSSEHKEPVAGDAVPGPKDGSAPEV	4090.18	-	0.610329			QAENEPQSAPK	1197.57
						SSLSVPYVIVPLK	1401.71	-	0.983707	Yes		ELDESLQVAER	1287.8																							KDTVIKPLLVEPEGLEK	1908.27	-	0.978191	Yes		APPGRPEAQPPPLSSEHKEPVAGDAVPGPKDGSAPEVRGA	4639.48	-	0.756757			IESQTQEEVR	1217.59
						SSLSVPYVIVPLKTGLQEVEVK	2385.83	-	0.976598	No		ELDESLQVAER	1287.7																							LHTEAQIQEEGTVVELTGR	2110.31	-	0.989199	No		GRPEAQPPPLSSEHKEPVAGDAVPGPKDGSAPE	3991.11	-	0.938272
						SYTVAIAGYALAQMGR	1671.93	-	0.972302	No		ASSIIDELFQDR	1392.77																							FQVDNNNR	1006.04	-	0.991193	No		APPEPVPPPRAAPAPTHV	2030.14	-	0.783019
						TELRPGETLNVNFLLR	1872.15	-	0.972996	No		TLLSNLEEAK	1116.68																							SLNEEAVKK	1017.15	-	0.988225	No		NAPPEPVPPPRAAPAPTHV	2144.18	-	0.752212
						TGLQEVEVK	1002.13	-	0.976094	Yes		RPHFFFPK	1074.67																							GHFSISIPVK	1084.28	-	0.97938	Yes		APPGRPEAQPPPLSSEHKEPVAGDAVPGPKDGSAPEV	4355.32	-	0.931677
						TIYTPGSTVLYR	1370.57	-	0.983457	Yes		ELDESLQVAER	1287.7																							LVHVEEPHTETVR	1545.72	-	0.980052	Yes		AQEEAEAEERRLQEQEELEN	2659.26	-	0.828283
						TKKQELSEAEQATR	1618.76	-	0.987194	No		ASSIIDELFQDR	1392.77																							LVHVEEPHTETVR	1545.72	-	0.9747	Yes		GLQEAAEERESAREEEEA	2262.07	-	0.756522
						TVMVNIENPEGIPVK	1639.93	-	0.975007	Yes		TLLSNLEEAK	1116.68																							SSGSLLNNAIK	1103.24	-	0.988193	No		KNAPPEPVPPPRAAPAPTHV	2501.44	-	0.841629
						VELLHNPAFCSLATTK	1744.04	-	0.984614	No		RPHFFFPK	1074.67																							LPPNVVEESAR	1210.35	-	0.986914	No		AYQGVAAPFPKAR	1375.59	-	0.7	Yes
						VFLDCCNYITELR	1588.86	-	0.978545	No		ELDESLQVAER	1287.75																							AYIFIDEAHITQALIWLSQR	2388.75	-	0.963593	Yes		DFSPSSAKR	994.07	-	0.7
						VFLDCCNYITELRR	1745.04	-	0.985987	No		ASSIIDELFQDR	1392.86																							AFQPFFVELTMPYSVIR	2045.43	-	0.983957	No		24. Wijte D et al. 2012	M.W. [Da]	Up/Down	Fold change	p<0.05
						VHQYFNVELIQPGAVK	1842.13	-	0.983746	No		LFDSDPITVTVPVEVSR	1873.08																							AFQPFFVELTMPYSVIR	2045.43	-	0.972535	No		APPGRPEAQPPPLSSEHKEPVAGDAVPGPKDGSAPEV	3668	-	NI	NA
						VLLDGVQNPR	1110.28	-	0.998639	No		ASSIIDELFQDR	1392.76																							GPTQEFKK	934.06	-	0.97578	No		GGEERVGEEDEEAAEAEAEAEEAERARQNALLFAEEEDGEAGAED	4807.3	-
						VPVAVQGEDTVQSLTQGDGVAK	2198.41	-	0.984296	No		VTTVASHTSDSDVPSGVTEVVVK	2313.31																							SASNMAIVDVK	1134.31	-	0.986071	Yes		28. Jahn H et al. 2011	M.W. [Da]	Up/Down	AD/C	p<0.05
						VQLSNDFDEYIMAIEQTIK	2257.54	-	0.972512	No																										VVSMDENFHPLNELIPLVYIQDPK	2811.25	-	0.975232	Yes		PPEPVPPPR	984.539	-	0.722864	No
						VRVELLHNPAFCSLATTK	1999.36	-	0.974061	Yes																										VSNQTLSLFFTVLQDVPVR	2163.5	-	0.999056	No		APPEPVPPPR	1055.58	-	0.803244	No
						VSHSEDDCLAFK	1350.47	-	0.98306	No																										VSNQTLSLFFTVLQDVPVR	2163.5	-	0.99295	No		LHLPADDVVS	1064.55	-	0.400512	No
						VTIKPAPETEK	1212.41	-	0.984884	No																										AVDQSVLLMKPDAELSASSVYNLLPEK	2918.35	-	0.973234	Yes		ERAPLPPPAPS	1130.61	+	1.79341	No
						VVLVSLQSGYLFIQTDK	1910.24	+	1.02705	NI																										KDNSVHWERPQKPK	1748.96	-	0.993135	No		APAPARDELPD	1150.56	+	2.65592	No
						VYAYYNLEESCTR	1610.76	-	0.981399	Yes																										SSSNEEVMFLTVQVK	1697.92	-	0.978672	No		NAPPEPVPPPR	1169.62	-	0.402496	No
						YFKPGMPFDLMVFVTNPDGSPAYR	2750.18	-	0.96117	No																										SSSNEEVMFLTVQVK	1697.92	-	0.986712	No		AVPGPKDGSAPEV	1222.62	+	1.16295	No
						YISKYELDK	1158.32	+	1.00223	No																										QTVSWAVTPK	1116.28	-	0.986681	No		APPGRPEAQPPPL	1325.71	+	1.84314	No
						YRGDQDATMSILDISMMTGFAPDTDDLK	3108.46	-	0.961305	No																										ALLAYAFALAGNQDKR	1721.98	-	0.99434	No		VPERAPLPPPAPS	1326.73	+	1.34736	No
						YYGGGYGSTQATFMVFQALAQYQK	2679.99	-	0.974953	No																										AAQVTIQSSGTFSSK	1511.65	+	1.01715	No		PGPKDGSAPEVRGA	1336.67	-	0.938937	No
						YYTYLIMNK	1208.44	-	0.977944	No																										KLSFYYLIMAK	1376.72	-	0.961875	No		APPGRPEAQPPPLS	1412.74	+	6.00681	No
						TVMVNIENPEGIPVK	1639.93	-	0.978762	Yes																										LLIYAVLPTGDVIGDSAK	1845.17	-	0.973548	Yes		AVPGPKDGSAPEVRGA	1506.78	-	0.920272	No
						TVMVNIENPEGIPVK	1639.93	-	0.97893	No																										LLIYAVLPTGDVIGDSAK	1845.17	-	0.974634	No		APPEPVPPPRAAPAPT	1563.84	-	0.604297	No
						LVAYYTLIGASGQR	1511.74	-	0.984416	No																										DMYSFLEDMGLK	1448.67	-	0.969944	Yes		QPPPPAPAPARDELPD	1666.83	+	1.02924	No
						LVAYYTLIGASGQR	1511.74	-	0.97843	Yes																										DMYSFLEDMGLK	1448.67	+	1.0029	No		APPEPVPPPRAAPAPTHV	1799.97	-	0.722758	No
						SSLSVPYVIVPLK	1401.71	-	0.981934	Yes																										VGFYESDVMGR	1259.4	-	0.980675	Yes		SPQPPPPAPAPARDELPD	1850.92	+	1.51002	No
						SSLSVPYVIVPLK	1401.71	-	0.976955	No																										MVSGFIPLKPTVK	1416.79	-	0.982239	No		LHLPADDVVSIIEEVEE	1905.96	+	2.11217	No
						SGIPIVTSPYQIHFTK	1788.08	-	0.976097	Yes																										MVSGFIPLKPTVK	1416.79	-	0.979534	Yes		NAPPEPVPPPRAAPAPTHV	1914.01	-	0.856336	No
						SGIPIVTSPYQIHFTK	1788.08	-	0.983677	No																										QGIPFFGQVR	1148.33	-	0.981847	Yes		GLQEAAEERESAREEEEA	2031.9	+	1.36608	No
						TIYTPGSTVLYR	1370.57	-	0.984233	No																										TEHPFTVEEFVLPK	1672.9	-	0.977171	Yes		STKLHLPADDVVSIIEEVEE	2222.13	-	0.914362	No
						AGDFLEANYMNLQR	1641.82	-	0.976519	Yes																										TEHPFTVEEFVLPK	1672.9	-	0.967647	Yes		GLQEAAEERESAREEEEAEQE	2418.04	+	1.37655	No
						AGDFLEANYMNLQR	1641.82	-	0.980946	No																										LPPNVVEESAR	1210.35	-	0.984091	No		APPGRPEAQPPPLSSEHKEPVAGD	2462.22	+	1.06719	No
						VPVAVQGEDTVQSLTQGDGVAK	2198.41	-	0.982233	No																										LLLQQVSLPELPGEYSMK	2045.42	-	0.973693	Yes		AAPAPTHVRSPQPPPPAPAPARDELPD	2751.41	-	0.485808	No
						VPVAVQGEDTVQSLTQGDGVAK	2198.41	-	0.984245	No																										LLLQQVSLPELPGEYSMK	2045.42	-	0.976168	No		APPGRPEAQPPPLSSEHKEPVAGDAVPGPK	3011.55	-	0.60109	No
						LSINTHPSQKPLSITVR	1891.2	-	0.978496	Yes																										NEDSLVFVQTDK	1394.5	-	0.983934	Yes		GRPEAQPPPLSSEHKEPVAGDAVPGPKDGSAP	3173.57	-	0.366237	Yes
						LSINTHPSQKPLSITVR	1891.2	-	0.975769	No																										TGTHGLLVK	925.1	-	0.982833	No		GRPEAQPPPLSSEHKEPVAGDAVPGPKDGSAPE	3302.62	-	0.468376	Yes
						ILLQGTPVAQMTEDAVDAER	2157.42	-	0.974197	Yes																										SASNMAIVDVK	1134.31	-	0.980571	Yes		GRPEAQPPPLSSEHKEPVAGDAVPGPKDGSAPEV	3401.69	-	0.566007	Yes
						ILLQGTPVAQMTEDAVDAER	2157.42	-	0.980902	No																										VDLSFSPSQSLPASHAHLR	2049.27	-	0.975636	Yes		GRPEAQPPPLSSEHKEPVAGDAVPGPKDGSAPEVR	3557.79	-	0.488286	No
						QPSSAFAAFVK	1152.32	-	0.979104	Yes																										AVDQSVLLMKPDAELSASSVYNLLPEK	2918.35	-	0.970496	Yes		APPGRPEAQPPPLSSEHKEPVAGDAVPGPKDGSAPE	3567.76	-	0.7893	No
						TMQALPYSTVGNSNNYLHLSVLR	2578.93	-	0.975431	Yes																										AIGYLNTGYQR	1255.4	-	0.983553	Yes		PPGRPEAQPPPLSSEHKEPVAGDAVPGPKDGSAPEV	3595.79	+	1.16523	No
						VHQYFNVELIQPGAVK	1842.13	-	0.980569	No																										TEVSSNHVLIYLDK	1617.82	-	0.982172	No		GRPEAQPPPLSSEHKEPVAGDAVPGPKDGSAPEVRG	3614.81	-	0.401887	Yes
						VHQYFNVELIQPGAVK	1842.13	-	0.973789	No																										TEVSSNHVLIYLDK	1617.82	-	0.975588	Yes		APPGRPEAQPPPLSSEHKEPVAGDAVPGPKDGSAPEV	3666.83	-	0.896958	No
						EYVLPSFEVIVEPTEK	1879.14	-	0.978783	No																										IAQWQSFQLEGGLK	1604.83	-	0.96717	Yes		GRPEAQPPPLSSEHKEPVAGDAVPGPKDGSAPEVRGA	3685.84	-	0.570551	Yes
						EYVLPSFEVIVEPTEK	1879.14	-	0.981396	No																										HYDGSYSTFGER	1418.44	-	0.980013	No		PGRPEAQPPPLSSEHKEPVAGDAVPGPKDGSAPEVRGA	3782.9	+	1.03876	No
						YYTYLIMNK	1208.44	-	0.978367	Yes																										HYDGSYSTFGER	1418.44	-	0.985082	No		APPGRPEAQPPPLSSEHKEPVAGDAVPGPKDGSAPEVR	3822.93	-	0.697171	No
						DFDFVPPVVR	1190.36	-	0.978498	Yes																										VSVQLEASPAFLAVPVEK	1884.2	-	0.973409	Yes		PPGRPEAQPPPLSSEHKEPVAGDAVPGPKDGSAPEVRGA	3879.95	+	1.1036	No
						NTLIIYLDK	1092.3	-	0.979055	No																										VSVQLEASPAFLAVPVEK	1884.2	-	0.985813	No		APPGRPEAQPPPLSSEHKEPVAGDAVPGPKDGSAPEVRGA	3950.99	-	0.762349	Yes
						SNLDEDIIAEENIVSR	1816.94	-	0.987965	No																										LVHVEEPHTETVR	1545.72	-	0.979114	Yes		30. Perrin RJ et al. 2011	Theo. M.W. [Da]	Up/Down	Fold change	p<0.05
						SNLDEDIIAEENIVSR	1816.94	-	0.982997	Yes																										LVHVEEPHTETVR	1545.72	-	0.969005	Yes		NSEPQDEGELFQGVDPR	1915.85	NI		No
						GYTQQLAFR	1083.21	-	0.980669	Yes																										QFSFPLSSEPFQGSYK	1849.03	-	0.97203	Yes		GLQEAAEER	1001.49			No
						KQELSEAEQATR	1389.49	-	0.992939	No																										QFSFPLSSEPFQGSYK	1849.03	-	0.974875	No		GLQEAAEER	1001.49	-	-1.3	Yes
						KQELSEAEQATR	1389.49	-	0.987277	No																										ATVLNYLPK	1018.22	-	0.983488	Yes		QAAAQEER	884.405	-	-1.3	Yes
						SEETKENEGFTVTAEGK	1855.93	-	0.97897	No																										DTVIKPLLVEPEGLEK	1780.09	-	0.982396	Yes		GLQEAAEER	1001.49	NI		No
						SEETKENEGFTVTAEGK	1855.93	-	0.990447	No																										DTVIKPLLVEPEGLEK	1780.09	-	0.974742	Yes		LLQQGLAQVEAGRR	1537.87			No
						SGQSEDRQPVPGQQMTLK	1986.19	-	0.98549	No																										SIYKPGQTVK	1120.31	-	0.977818	Yes		LADLASDLLLQYLLQGGAR	2029.12			No
						SGQSEDRQPVPGQQMTLK	1986.19	-	0.96857	No																										ALLAYAFALAGNQDK	1565.79	-	0.970328	Yes		GLQEAAEER	1001.49			No
						GQGTLSVVTMYHAK	1491.73	-	0.978044	No																										ALLAYAFALAGNQDK	1565.79	-	0.973883	Yes		QAAAQEER	884.405			No
						GQGTLSVVTMYHAK	1491.73	-	0.982569	No																										QQNAQGGFSSTQDTVVALHALSK	2387.59	-	0.987302	No		43. Selle H et al. 2005	Theo. M.W. [Da]	Up/Down	AD/C	p<0.05
						IPIEDGSGEVVLSR	1470.64	-	0.983742	No																										DNSVHWERPQKPK	1620.79	-	0.985839	No		GRPEA QPPPLSSEHK EPVAGDAVPG PKDGSAP	3175.46	-	NI	Yes
						IPIEDGSGEVVLSR	1470.64	-	0.977866	No																										DNSVHWERPQKPK	1620.79	+	1.0022	No		GRPEA QPPPLSSEHK EPVAGDAVPG PKDGSAPEV	3403.71			Yes
						FYHPEKEDGK	1249.35	-	0.97768	No																										KDTVIKPLLVEPEGLEK	1908.27	-	0.973761	Yes		GRPEA QPPPLSSEHK EPVAGDAVPG PKDGSAPEVR GA	3688.03			Yes
						GVFVLNKK	904.12	-	0.979631	No																										FQVDNNNR	1006.04	-	0.990319	No		QQET AAAETETRTH T	1673.71			Yes
						VQLSNDFDEYIMAIEQTIK	2257.54	-	0.964554	No																										SSGSLLNNAIK	1103.24	-	0.986404	No		QQET AAAETETRTH TLT	1887.98			Yes
						VQLSNDFDEYIMAIEQTIK	2257.54	-	0.973671	No																										LHTEAQIQEEGTVVELTGR	2110.31	-	0.976643	Yes		G LQEAAEERES AREEEEA	2033.05			Yes
						RQGALELIK	1027.23	-	0.980394	No																										SLNEEAVKK	1017.15	-	0.984467	No		GGEERVGE EDEEAAEAEA EAEEAERARQ NAL	3345.36			Yes
						ENEGFTVTAEGK	1281.34	-	0.988914	No																										FEVQVTVPK	1046.23	-	0.974024	Yes		S QEETPGHRRK EAEGTEEGGE EEDDEEMDPQ TIDSLIELST KLHLPADDVV SIIEEVEE	6621.98			Yes
						VTIKPAPETEK	1212.41	-	0.98318	No																										GHFSISIPVK	1084.28	-	0.980133	Yes		NAPPEP VPPPRAAPAP THVRSPQPPP PAPAPARDEL PD	3905.39			Yes
						SGSDEVQVGQQR	1289.32	-	0.991512	No																										AYIFIDEAHITQALIWLSQR	2388.75	-	0.953596	Yes
						TGLQEVEVK	1002.13	-	0.986059	No																										NQGNTWLTAFVLK	1491.71	-	0.977523	No
						QELSEAEQATR	1261.31	-	0.989712	No																										NQGNTWLTAFVLK	1491.71	-	0.981808	No
						FYHPEKEDGKLNK	1604.78	-	0.987395	No																										TAQEGDHGSHVYTK	1529.59	-	0.993576	No
						FYHPEKEDGKLNK	1604.78	-	0.99227	No																										TAQEGDHGSHVYTK	1529.59	-	0.977017	No
						FYYIYNEK	1139.27	-	0.98584	No																										AFQPFFVELTMPYSVIR	2045.43	-	0.955607	No
						AAVYHHFISDGVR	1471.64	-	0.98099	No																										AFQPFFVELTMPYSVIR	2045.43	-	0.983304	No
						AAVYHHFISDGVR	1471.64	-	0.99843	No																										VSNQTLSLFFTVLQDVPVR	2163.5	-	0.982151	No
						RIPIEDGSGEVVLSR	1626.83	-	0.983951	No																										VSNQTLSLFFTVLQDVPVR	2163.5	+	1.00936	No
						RIPIEDGSGEVVLSR	1626.83	-	0.975799	No																										KDNSVHWERPQKPK	1748.96	-	0.980755	No
						KVEGTAFVIFGIQDGEQR	1994.23	-	0.981734	No																										SGFIPLKPTVK	1186.46	-	0.978938	No
						QPVPGQQMTLK	1226.46	-	0.984691	No																										QTVSWAVTPK	1116.28	+	1.00257	No
						VLLDGVQNPR	1110.28	-	0.997582	No																										GGVEDEVTLSAYITIALLEIPLTVTHPVVR	3206.73	-	0.966673	No
						KVLLDGVQNPR	1238.45	-	0.995198	No																										GPTQEFKK	934.06	-	0.981364	No
						EVVADSVWVDVK	1345.52	-	0.988936	No																										SSSNEEVMFLTVQVK	1697.92	-	0.965772	No
						TELRPGETLNVNFLLR	1872.15	-	0.983418	No																										SSSNEEVMFLTVQVK	1697.92	-	0.980287	No
						TELRPGETLNVNFLLR	1872.15	-	0.969034	No																										LTAQPAPTSEDLTSATNIVK	2057.29	-	0.987165	No
						AYYENSPQQVFSTEFEVK	2166.33	-	0.971835	No																										KLSFYYLIMAK	1376.72	-	0.982403	No
						AYYENSPQQVFSTEFEVK	2166.33	-	0.97029	Yes																										KLSFYYLIMAK	1376.72	-	0.984733	No
						KLVLSSEK	903.09	-	0.983625	No																										ALLAYAFALAGNQDKR	1721.98	-	0.962217	Yes
						HQQTVTIPPK	1148.33	-	0.985674	No																										IGYLNTGYQR	1184.32	-	0.991224	No
						YYGGGYGSTQATFMVFQALAQYQK	2679.99	-	0.963088	Yes																										LVHVEEPHTETVRK	1673.89	-	0.994349	No
						IHWESASLLR	1211.39	-	0.987967	No																										AAQVTIQSSGTFSSK	1511.65	+	1.02111	No
						SEFPESWLWNVEDLKEPPK	2330.58	-	0.976759	No																										LSFYYLIMAK	1248.55	-	NI	No
						NRWEDPGK	1001.07	-	0.987361	No																										VGFYESDVMGR	1259.4	-	0.940104	Yes
						APSTWLTAYVVK	1335.57	-	0.988244	No																										DMYSFLEDMGLK	1448.67	-	0.837091	No
						SYTVAIAGYALAQMGR	1671.93	-	0.979713	No																										YDVENCLANK	1168.29	+	1.02718	No
						SYTVAIAGYALAQMGR	1671.93	-	0.991338	No																										MVSGFIPLKPTVK	1416.79	-	0.954597	No
						SSLSVPYVIVPLKTGLQEVEVK	2385.83	-	0.974435	No																										MVSGFIPLKPTVK	1416.79	-	0.53241	Yes
						DAPDHQELNLDVSLQLPSR	2147.33	-	0.991387	No																										SLFTDLEAENDVLHCVAFAVPK	2418.75	-	0.770545	No
						DYAGVFSDAGLTFTSSSGQQTAQR	2494.61	-	0.984578	No																										SASNMAIVDVK	1134.31	-	0.994706	Yes
						RAPSTWLTAYVVK	1491.75	-	0.982557	No																										VTAAPQSVCALR	1215.43	-	0.798372	No
						ISLPESLKR	1042.24	-	0.976295	No																										HNVYINGITYTPVSSTNEK	2137.33	+	1.0172	No
						EDIPPADLSDQVPDTESETR	2214.28	-	0.981116	No																										NQGNTWLTAFVLK	1491.71	-	0.85916	No
						EDIPPADLSDQVPDTESETR	2214.28	-	0.97958	No																										NQGNTWLTAFVLK	1491.71	+	1.06119	No
						GLEVTITAR	959.11	-	0.995232	No																										AIGYLNTGYQR	1255.4	-	0.96806	No
						DSITTWEILAVSMSDKK	1924.2	-	0.965312	No																										TEHPFTVEEFVLPK	1672.9	-	0.857907	Yes
						SLYVSATVILHSGSDMVQAER	2263.55	-	0.977857	No																										TEHPFTVEEFVLPK	1672.9	+	1.29817	Yes
						QKPDGVFQEDAPVIHQEMIGGLR	2564.9	-	0.964846	Yes																										LLIYAVLPTGDVIGDSAK	1845.17	-	0.831069	No
						YFKPGMPFDLMVFVTNPDGSPAYR	2750.18	-	0.987796	No																										LLIYAVLPTGDVIGDSAK	1845.17	-	0.657332	No
						AAVYHHFISDGVRK	1599.81	-	0.991719	No																										TEVSSNHVLIYLDK	1617.82	-	0.934557	Yes
						SLKVVPEGIR	1097.32	-	0.957084	Yes																										TEVSSNHVLIYLDK	1617.82	-	-4.94462	Yes
						YISKYELDK	1158.32	-	0.972538	NI																										QGIPFFGQVR	1148.33	-	0.949107	No
						YRGDQDATMSILDISMMTGFAPDTDDLK	3108.46	-	0.987014	NI																										TGTHGLLVK	925.1	-	0.907712	No
						ILLQGTPVAQMTEDAVDAER	2157.42	-	0.978906	No																										NEDSLVFVQTDK	1394.5	-	0.949625	No
						ILLQGTPVAQMTEDAVDAER	2157.42	-	0.970518	Yes																										SSGSLLNNAIK	1103.24	-	0.989771	Yes
						SGIPIVTSPYQIHFTK	1788.08	-	0.9816	No																										VTGEGCVYLQTSLK	1497.73	+	88.0369	No
						SGIPIVTSPYQIHFTK	1788.08	-	0.971771	Yes																										DTVIKPLLVEPEGLEK	1780.09	-	0.940527	No
						TIYTPGSTVLYR	1370.57	-	0.981189	No																										HYDGSYSTFGER	1418.44	-	0.918939	No
						TGLQEVEVK	1002.13	-	0.982832	No																										HYDGSYSTFGER	1418.44	-	0.993251	No
						VHQYFNVELIQPGAVK	1842.13	-	0.978344	No																										LHTEAQIQEEGTVVELTGR	2110.31	-	0.721525	No
						VHQYFNVELIQPGAVK	1842.13	-	0.967001	No																										ATVLNYLPK	1018.22	-	0.945238	No
						YYTYLIMNK	1208.44	-	0.974726	Yes																										LPPNVVEESAR	1210.35	-	0.963361	Yes
						VLLDGVQNPR	1110.28	-	0.996195	No																										FEVQVTVPK	1046.23	-	0.853125	Yes
						AGDFLEANYMNLQR	1641.82	-	0.972287	Yes																										IAQWQSFQLEGGLK	1604.83	-	-0.260922	No
						AGDFLEANYMNLQR	1641.82	-	0.977761	No																										LLLQQVSLPELPGEYSMK	2045.42	-	0.572259	Yes
						LSINTHPSQKPLSITVR	1891.2	-	0.975284	Yes																										LLLQQVSLPELPGEYSMK	2045.42	-	0.537074	No
						LSINTHPSQKPLSITVR	1891.2	-	0.967431	No																										GHFSISIPVK	1084.28	-	0.951495	Yes
						SGQSEDRQPVPGQQMTLK	1986.19	-	0.983508	No																										VSVQLEASPAFLAVPVEK	1884.2	+	7.25777	No
						SGQSEDRQPVPGQQMTLK	1986.19	-	0.968713	No																										VSVQLEASPAFLAVPVEK	1884.2	+	1.01849	No
						NTLIIYLDK	1092.3	-	0.973932	No																										QQNAQGGFSSTQDTVVALHALSK	2387.59	-	0.271193	Yes
						VQLSNDFDEYIMAIEQTIK	2257.54	-	0.958739	No																										QFSFPLSSEPFQGSYK	1849.03	-	-0.00845163	Yes
						VQLSNDFDEYIMAIEQTIK	2257.54	-	NI	NA																										VVSMDENFHPLNELIPLVYIQDPK	2811.25	-	0.29578	No
						DFDFVPPVVR	1190.36	-	0.975108	Yes																										AYIFIDEAHITQALIWLSQR	2388.75	+	1.36916	Yes
						AAVYHHFISDGVR	1471.64	-	0.977051	Yes																										ALLAYAFALAGNQDK	1565.79	+	13.11	Yes
						AAVYHHFISDGVR	1471.64	-	0.964072	Yes																										ALLAYAFALAGNQDK	1565.79	+	1.34907	No
						TMQALPYSTVGNSNNYLHLSVLR	2578.93	-	0.972003	Yes																										YNILPEKEEFPFALGVQTLPQTCDEPK	3107.53	-	0.703643	Yes
						QPVPGQQMTLK	1226.46	-	0.980539	No																										NALFCLESAWK	1281.49	+	18.206	No
						EYVLPSFEVIVEPTEK	1879.14	-	0.973649	No																										LVHVEEPHTETVR	1545.72	+	1.79182	No
						EYVLPSFEVIVEPTEK	1879.14	-	0.978772	No																										FQVDNNNR	1006.04	-	0.937359	No
						QKPDGVFQEDAPVIHQEMIGGLR	2564.9	-	0.96581	Yes																										KLSFYYLIMAK	1376.72	+	1.15581	No
						VPVAVQGEDTVQSLTQGDGVAK	2198.41	-	0.981776	No																										KLSFYYLIMAK	1376.72	-	0.955042	No
						SSLSVPYVIVPLK	1401.71	-	0.979589	Yes																										VDLSFSPSQSLPASHAHLR	2049.27	+	1.42742	No
						SSLSVPYVIVPLK	1401.71	-	0.977934	No																										QTVSWAVTPK	1116.28	-	0.532362	No
						YFKPGMPFDLMVFVTNPDGSPAYR	2750.18	-	0.959798	No																										DLTGFPGPLNDQDDEDCINR	2234.34	+	1.23519	No
						SEFPESWLWNVEDLKEPPK	2330.58	-	0.96633	Yes																										ETTFNSLLCPSGGEVSEELSLK	2340.58	-	0.230115	Yes
						VTIKPAPETEK	1212.41	-	0.980216	No																										AVDQSVLLMKPDAELSASSVYNLLPEK	2918.35	+	11.336	No
						SPMYSIITPNILR	1504.81	-	0.974458	Yes																										SIYKPGQTVK	1120.31	+	1.11243	Yes
						SPMYSIITPNILR	1504.81	-	0.976445	No																										30. Perrin RJ et al. 2011	Theo. M.W. [Da]	Up/Down	Fold change	p<0.05
						TVMVNIENPEGIPVK	1639.93	-	0.975152	Yes																										ALLAYAFALAGNQDK	1564.9	+	1.26	Yes
						TVMVNIENPEGIPVK	1639.93	-	0.972787	No																										QQNAQGGFSSTQDTVVALHALSK	2386.31	+	1.26	Yes
						GYTQQLAFR	1083.21	-	0.977629	Yes																										ALLAYAFALAGNQDKR	1721.02	+	1.26	Yes
						KVLLDGVQNPR	1238.45	-	0.994655	No																										VYDYYETDEFAIAEYNAPCSK	2547.24	+	1.26	Yes
						KQELSEAEQATR	1389.49	-	0.984183	No																										SSGSLLNNAIK	1102.65	+	1.26	Yes
						KQELSEAEQATR	1389.49	-	0.989889	No																										SASNMAIVDVK	1133.64	+	1.26	Yes
						SNLDEDIIAEENIVSR	1816.94	-	0.980801	Yes																										FQVDNNNR	1005.52	+	1.26	Yes
						SNLDEDIIAEENIVSR	1816.94	-	0.962558	No																										LLLQQVSLPELPGEYSMK	2060.21	+	1.26	Yes
						SGSDEVQVGQQR	1289.32	-	0.991926	No																										SSGSLLNNAIK	1102.67	+	1.26	Yes
						QPSSAFAAFVK	1152.32	-	0.976007	Yes																										AIGYLNTGYQR	1254.7	+	1.26	Yes
						GQGTLSVVTMYHAK	1491.73	-	0.980731	No																										SSGSLLNNAIK	1102.68	+	1.26	Yes
						GQGTLSVVTMYHAK	1491.73	-	0.974317	No																										SLNEEAVKK	1016.61	+	1.26	Yes
						AYYENSPQQVFSTEFEVK	2166.33	-	0.965749	Yes																										MVSGFIPLKPTVK	1431.9	+	1.26	Yes
						AYYENSPQQVFSTEFEVK	2166.33	-	0.980374	No																										LLLQQVSLPELPGEYSMK	2044.19	+	1.26	Yes
						IHWESASLLR	1211.39	-	0.973952	Yes																										NQGNTWLTAFVLK	1490.88	+	1.26	Yes
						ENEGFTVTAEGK	1281.34	-	0.988017	No																										MVSGFIPLKPTVK	1415.89	+	1.26	Yes
						QVREPGQDLVVLPLSITTDFIPSFR	2828.26	-	0.966604	No																										SSGSLLNNAIK	1102.66	+	1.26	Yes
						YYGGGYGSTQATFMVFQALAQYQK	2679.99	-	0.960798	Yes																										TEVSSNHVLIYLDK	1616.95	+	1.26	Yes
						YYGGGYGSTQATFMVFQALAQYQK	2679.99	+	1.00363	No																										NQGNTWLTAFVLK	1490.86	+	1.22	Yes
						RIPIEDGSGEVVLSR	1626.83	-	0.977917	Yes																										ALLAYAFALAGNQDK	1564.89	+	1.22	Yes
						RIPIEDGSGEVVLSR	1626.83	-	0.970193	Yes																										AIGYLNTGYQR	1254.69	+	1.22	Yes
						RQGALELIK	1027.23	-	0.977615	No																										TEVSSNHVLIYLDK	1616.93	+	1.22	Yes
						QELSEAEQATR	1261.31	-	0.980952	No																										SSGSLLNNAIK	110.267	NI		NA
						PIVTSPYQIHFTK	1530.79	-	0.973927	No																										SSGSLLNNAIK	110.264
						PIVTSPYQIHFTK	1530.79	-	0.969283	No																										NQGNTWLTAFVLK	1490.86
						GVFVLNKK	904.12	-	0.973869	Yes																										ALLAYAFALAGNQDK	1564.89
						FYYIYNEK	1139.27	-	0.981662	No																										AIGYLNTGYQR	1254.69
						TELRPGETLNVNFLLR	1872.15	-	0.998755	No																										TEVSSNHVLIYLDK	1616.93
						TELRPGETLNVNFLLR	1872.15	-	0.968651	No																										ALLAYAFALAGNQDKR	1721.04	+	1.22	Yes
						IPIEDGSGEVVLSR	1470.64	-	0.976922	Yes																										SSGSLLNNAIK	1102.64	+	2.22	Yes
						IPIEDGSGEVVLSR	1470.64	-	0.968962	No																										LLLQQVSLPELPGEYSMK	2044.23	+	3.22	Yes
						HQQTVTIPPK	1148.33	-	0.976224	No																										QQNAQGGFSSTQDTVVALHALSK	2386.31	+	4.22	Yes
						KLVLSSEK	903.09	-	0.968831	Yes																										SSGSLLNNAIK	110.266	+	5.22	Yes
						APSTWLTAYVVK	1335.57	-	0.974177	Yes																										FQVDNNNR	1005.5	+	6.22	Yes
						SEETKENEGFTVTAEGK	1855.93	-	0.977521	No
						SEETKENEGFTVTAEGK	1855.93	-	0.986981	No
						VTIKPAPETEKRPQDAK	1908.19	-	0.97072	No
						VTIKPAPETEKRPQDAK	1908.19	-	NI	No
						KVEGTAFVIFGIQDGEQR	1994.23	-	0.977351	No
						EGVQKEDIPPADLSDQVPDTESETR	2755.89	-	0.974539	No
						EVVADSVWVDVK	1345.52	-	0.935144	Yes
						SSLSVPYVIVPLKTGLQEVEVK	2385.83	-	0.96244	No
						LVAYYTLIGASGQR	1511.74	-	0.980144	No
						LVAYYTLIGASGQR	1511.74	-	0.97184	Yes
						YRGDQDATMSILDISMMTGFAPDTDDLK	3108.46	-	0.949884	Yes
						FYHPEKEDGKLNK	1604.78	-	0.978383	No
						FYHPEKEDGKLNK	1604.78	-	0.958205	No
						AVYHHFISDGVR	1400.56	-	0.987079	No
						AVYHHFISDGVR	1400.56	+	1.01256	No
						HYLMWGLSSDFWGEKPNLSYIIGK	2842.26	-	0.966669	No
						ISLPESLKR	1042.24	-	0.964295	Yes
						RAPSTWLTAYVVK	1491.75	-	0.965241	Yes
						SLYVSATVILHSGSDMVQAER	2263.55	-	0.972906	No
						EPGQDLVVLPLSITTDFIPSFR	2444.81	-	0.978059	No
						EPGQDLVVLPLSITTDFIPSFR	2444.81	-	0.971818	No
						QLYNVEATSYALLALLQLK	2151.53	-	0.952507	Yes
						QLYNVEATSYALLALLQLK	2151.53	-	0.977263	No
						DAPDHQELNLDVSLQLPSR	2147.33	-	0.958756	No
						SLKVVPEGIR	1097.32	-	0.944991	Yes
						DYAGVFSDAGLTFTSSSGQQTAQR	2494.61	-	0.991038	No
						TFMVFQALAQYQK	1574.86	-	0.983521	No
						SSAFAAFVK	927.07	-	0.962782	Yes
						SGIPIVTSPYQIHF	1558.8	-	0.964273	Yes
						GLEVTITAR	959.11	-	0.983735	No
						AAVYHHFISDGVRK	1599.81	-	0.981567	No
						AAVYHHFISDGVRK	1599.81	+	1.01852	No
						FYHPEKEDGK	1249.35	-	0.974887	No
						SYTVAIAGYALAQMGR	1671.93	-	0.96795	No
						SYTVAIAGYALAQMGR	1671.93	-	0.987129	No
						GQDLVVLPLSITTDFIPSFR	2218.58	+	1.02308	No
						HWESASLLR	1098.23	-	0.954865	No
						YISKYELDK	1158.32	+	1.01091	No
						QLYNVEATSYALLALLQLKDFDFVPPVVR	3323.88	+	1.09414	No
						RHQQTVTIPPK	1304.51	-	0.999975	No
						VFVTNPDGSPAYR	1422.56	-	0.945316	No
						EDIPPADLSDQVPDTESETR	2214.28	-	0.974256	No
						TIKPAPETEK	1113.28	-	0.910481	Yes
						QDSLSSQNQLGVLPLSWDIPELVNMGQWK	3283.7	-	NI	No
						KGYTQQLAFR	1211.39	-	0.89332	No
						VFLDCCNYITELR	1588.86	-	0.887225	No
						VPVAVQGEDTVQSLTQGDGVAK	2198.41	-	0.956533	No
						VPVAVQGEDTVQSLTQGDGVAK	2198.41	-	0.396987	Yes
						ILLQGTPVAQMTEDAVDAER	2157.42	-	0.936331	Yes
						ILLQGTPVAQMTEDAVDAER	2157.42	-	0.764782	No
						SGIPIVTSPYQIHFTK	1788.08	-	0.950476	Yes
						SGIPIVTSPYQIHFTK	1788.08	+	1.8842	Yes
						VHQYFNVELIQPGAVK	1842.13	-	0.884802	No
						VHQYFNVELIQPGAVK	1842.13	+	1.26735	No
						TGLQEVEVK	1002.13	-	0.954782	Yes
						YYTYLIMNK	1208.44	-	0.854659	Yes
						TELRPGETLNVNFLLR	1872.15	-	0.792997	Yes
						TELRPGETLNVNFLLR	1872.15	+	1.3936	No
						FISLGEACK	967.15	-	0.954344	No
						VQLSNDFDEYIMAIEQTIK	2257.54	-	0.67666	No
						VQLSNDFDEYIMAIEQTIK	2257.54	+	1.81236	Yes
						SSLSVPYVIVPLK	1401.71	-	0.940963	No
						DSCVGSLVVK	1006.18	-	0.82901	No
						ACEPGVDYVYK	1243.4	-	0.963997	Yes
						DFDFVPPVVR	1190.36	-	0.892819	Yes
						AGDFLEANYMNLQR	1641.82	-	0.789199	No
						AGDFLEANYMNLQR	1641.82	-	0.236653	No
						SNLDEDIIAEENIVSR	1816.94	-	0.91818	No
						SNLDEDIIAEENIVSR	1816.94	-	0.986178	No
						GQGTLSVVTMYHAK	1491.73	-	0.908994	No
						GQGTLSVVTMYHAK	1491.73	-	0.647053	Yes
						IHWESASLLR	1211.39	-	0.836796	Yes
						KVFLDCCNYITELR	1717.03	-	0.763014	No
						KVFLDCCNYITELR	1717.03	+	1.14501	No
						VLLDGVQNPR	1110.28	-	0.695483	No
						TIYTPGSTVLYR	1370.57	-	0.947855	Yes
						AAVYHHFISDGVR	1471.64	-	0.813137	No
						AAVYHHFISDGVR	1471.64	+	1.18208	No
						RIPIEDGSGEVVLSR	1626.83	-	0.872443	Yes
						RIPIEDGSGEVVLSR	1626.83	+	1.42803	No
						DTWVEHWPEEDECQDEENQK	2546.57	-	0.923001	Yes
						TVMVNIENPEGIPVK	1639.93	-	0.842996	No
						TVMVNIENPEGIPVK	1639.93	+	1.21568	No
						RQGALELIK	1027.23	-	0.758666	No
						SGSDEVQVGQQR	1289.32	+	1.24958	No
						FYYIYNEK	1139.27	-	0.867251	Yes
						NTLIIYLDK	1092.3	-	0.815891	Yes
						QPSSAFAAFVK	1152.32	-	0.873233	Yes
						EYVLPSFEVIVEPTEK	1879.14	-	0.712808	No
						KGYTQQLAFR	1211.39	-	0.940426	No
						VELLHNPAFCSLATTK	1744.04	-	0.893317	Yes
						TMQALPYSTVGNSNNYLHLSVLR	2578.93	-	0.723971	No
						GYTQQLAFR	1083.21	-	0.8164	No
						DAPDHQELNLDVSLQLPSR	2147.33	+	1.12744	No
						VSHSEDDCLAFK	1350.47	-	0.880471	No
						VSHSEDDCLAFK	1350.47	-	-1.9653	Yes
						YFKPGMPFDLMVFVTNPDGSPAYR	2750.18	-	0.0295694	No
						KLVLSSEK	903.09	+	1.17761	No
						EPGQDLVVLPLSITTDFIPSFR	2444.81	+	2.69756	No
						EPGQDLVVLPLSITTDFIPSFR	2444.81	+	1.50692	No
						ENEGFTVTAEGK	1281.34	-	-0.329564	Yes
						NTMILEICTR	1193.44	-	0.598785	No
						GVFVLNKK	904.12	+	2.02576	Yes
						YYGGGYGSTQATFMVFQALAQYQK	2679.99	+	2.35883	No
						ADIGCTPGSGK	1005.11	-	0.679009	Yes
						LVAYYTLIGASGQR	1511.74	-	0.562387	No
						LVAYYTLIGASGQR	1511.74	-	0.594347	No
						QPVPGQQMTLK	1226.46	-	0.295156	No
						QELSEAEQATR	1261.31	-	0.840124	Yes
						EVVADSVWVDVK	1345.52	-	0.250165	No
						KQELSEAEQATR	1389.49	+	1.04101	No
						KQELSEAEQATR	1389.49	-	0.937285	No
						KVLLDGVQNPR	1238.45	-	0.883603	Yes
						LSINTHPSQKPLSITVR	1891.2	-	0.468417	No
						VTIKPAPETEK	1212.41	+	1.48394	Yes
						VYAYYNLEESCTR	1610.76	-	0.511206	No
						EDIPPADLSDQVPDTESETR	2214.28	+	1.02365	No
						SGQSEDRQPVPGQQMTLK	1986.19	+	1.81949	No
						IPIEDGSGEVVLSR	1470.64	-	0.905491	No
						DICEEQVNSLPGSITK	1732.92	-	0.799021	No
						AYYENSPQQVFSTEFEVK	2166.33	+	5.46039	Yes
						AYYENSPQQVFSTEFEVK	2166.33	+	1.45391	No
						SEETKENEGFTVTAEGK	1855.93	-	0.979392	Yes
						ISLPESLKR	1042.24	+	1.16238	Yes
						SEFPESWLWNVEDLKEPPK	2330.58	-	0.704535	No
						QDSLSSQNQLGVLPLSWDIPELVNMGQWK	3283.7	+	1.36398	Yes
						21. Wildsmith KR et al. 2014	M.W. [kDa]	Up/Down	Fold change	p<0.05
						AGDFLEANYMNLQR	1641.82	+	1.4	Yes
[truncated: 88 more columns]
