# Supplementary material for: A comprehensive systematic review of CSF proteins and peptides that define Alzheimer’s disease
Source: Clin Proteomics. 2020 Jun 5;17:21. doi: 10.1186/s12014-020-09276-9 (PMC7273668; doi:10.1186/s12014-020-09276-9)
Supplement: Supplementary file 5 — Additional file 5: Table S5. Peptide sequences showing inconsistent changes in CSF studies. Peptide sequences with different pattern of expression across independent studies or inconsistent direction change to that observed by proteomics in relation to AD pathology. *Peptide sequences with changes supported by statistical analysis between AD and control samples. [file 12014_2020_9276_MOESM5_ESM.xlsx]

## Sheet: Suppl. table 6
		Sathe G et al. 2018	Duits FH et al. 2018	Brinkmalm G et al. 2017	Skillbäck T et al. 2017	Wang J et al. 2016	Paterson RW et al. 2016	Khoonsari PE et al 2016	Heywood W et al. 2015	Hendrickson R et al. 2015	Spellman D et al. 2015	Hölttä M et al. 2015	Wildsmith KR et al. 2014	Wijte D et al. 2012	Jahn H et al. 2011	Perrin RJ et al. 2011
		3	4	6	7	8	9	11	13	14	15	16	21	24	28	30	Down	Up	Direction of change
CO3	AGDFLEANYMNLQR							↓*								↑*	1	1	Inconsistent
CLUS	DQTVSDNELQEMSNQGSKYVNKEIQNA				↑↓										↑*		1	2	Inconsistent
	LFDSDPITVTVPVEVSR								↑							↓*↑*	1	2	Inconsistent
A2MG	SSGSLLNNAIK							↓↓*								↑*	1	1	Inconsistent
	VYDYYETDEFAIAEYNAPCSK							↓								↑*	1	1	Inconsistent
	SASNMAIVDVK							↓↓*								↑*	1	1	Inconsistent
	SLNEEAVKK							↓								↑*	1	1	Inconsistent
	LLLQQVSLPELPGEYSMK							↓↓*								↑*	1	1	Inconsistent
	AIGYLNTGYQR							↓↓*								↑*	0	1	Inconsistent
	FQVDNNNR							↑↓								↑*	1	1	Inconsistent
	ALLAYAFALAGNQDKR							↓↓*								↑*	1	1	Inconsistent
	QQNAQGGFSSTQDTVVALHALSK							↓↓*								↑*	1	1	Inconsistent
	MVSGFIPLKPTVK							↓↓*								↑*	1	1	Inconsistent
	NQGNTWLTAFVLK							↑↓								↑*	1	1	Inconsistent
	ALLAYAFALAGNQDK							↓*↑*								↑*	1	1	Inconsistent
	TEVSSNHVLIYLDK							↓↓*								↑*	1	1	Inconsistent
VGF	APPGRPEAQPPPLSSEHKEPVAGDAVPGPKDGSAPEVRGA				↑*							↓			↓*		2	1	Inconsistent
	GGEERVGEEDEEAAEAEAEAEEAERARQNALLF				↑↓							↓					2	1	Inconsistent
	GGEERVGEEDEEAAEAEAEAEEAERARQNALLFAEEEDGEAGA				↑*							↓					1	1	Inconsistent
	GGEERVGEEDEEAAEAEAEAEEAERARQNALLFAEEEDGEAGAE				↓*↑*							↑					1	2	Inconsistent
	GLQEAAEERESAREEEEA				↓							↓			↑		2	1	Inconsistent
	SPQPPPPAPAPARDELPD				↑↓							↑↓			↑		2	3	Inconsistent
	GLQEAAEERESAREEEEAEQE				↓*							↓			↑		2	1	Inconsistent
	SPQPPPPAPAPARDELPDWNEVLPPWDREED				↓↓*							↑					1	1	Inconsistent
SCG2	ANNIAYEDVVGGEDWNPVEEK	↓*						↑↓									2	1	Inconsistent
	LYTDDEDDIYK	↓*						↑↓									2	1	Inconsistent
	ENKPYALNSEK	↓*						↑↓									2	1	Inconsistent
	IESQTQEEVR	↓*						↑↓									2	1	Inconsistent
	EHLNQGSSQETDK	↓						↑↓									2	1	Inconsistent
	SGQLGIQEEDLR	↓*						↑↓*									2	1	Inconsistent
	TNEIVEEQYTPQSLATLESVFQELGKLTGPNNQ				↓*↑*							↓					2	1	Inconsistent
	GQGSSEDDLQEEEQIEQAIKEHLNQGSSQETD				↑↓							↓					2	1	Inconsistent
SCG3	EKETLITIMK				↓↑											↓*	2	1	Inconsistent
	VTPMAAIQDGLAK				↓↑											↓*	2	1	Inconsistent
CMGA	SGELEQEEERLSKEWEDS				↓							↓			↑*		2	1	Inconsistent
	HSGFEDELSEVLENQSSQAELKEAVEEPSSKDVME				↑↓							↓			↑↑*		2	2	Inconsistent
	SGFEDELSEVLENQSSQAELKEAVEEPSSKDVME				↑↓							↓			↑		2	2	Inconsistent
	HSGFEDELSEVLENQSSQAELKE				↓							↓			↑		2	1	Inconsistent
	HSGFEDELSEVLENQSSQAELKEAVEEPSSKDV				↑↓							↓					2	1	Inconsistent
	LEGQEEEEDNRDSSMK				↓							↓			↑		2	1	Inconsistent
	EGQEEEEDNRDSSMKLS				↑↓										↑*		1	2	Inconsistent
	FEDELSEVLENQSSQAELKEAVEEPSSKDVME				↑							↓			↑		1	2	Inconsistent
	LEGQEEEEDNRDSSMKLSF				↑							↓					1	1	Inconsistent
	HSGFEDELSEVLENQSSQAELKEAVEEPSSKDVM				↑							↓			↑		1	2	Inconsistent
	EGQEEEEDNRDSSMKLSF				↑							↑↓			↑*		1	3	Increase
MUC18	GATLALTQVTPQDER							↑			↓						1	1	Inconsistent
PCSK1N	SPPLAETGAPR				↓	↓		↑				↓			↑		3	2	Inconsistent
	HDVGSELPPEGVL				↑*	↓											1	1	Inconsistent
	LAETGAPR				↑*	↓											1	1	Inconsistent
	SPPLAETGAPRRF				↑*	↓											1	1	Inconsistent
	DVGSELPPEGVLGA				↑	↓											1	1	Inconsistent
	DHDVGSELPPEGVLGALLRVK				↓										↑		1	1	Inconsistent
	VGSELPPEG				↑							↓					1	1	Inconsistent
	ADHDVGSELPPEGVLGALL				↓										↑		1	1	Inconsistent
	LETPAPQVPA				↑	↓											1	1	Inconsistent
	DHDVGSELPPEGVLGALLRV				↑↓	↓						↓			↑		3	2	Inconsistent
	NSDPALGLDDDPDAPAAQLAR							↑↓			↓						2	1	Inconsistent
	ALAHLLEAER							↑↓			↓*						2	1	Inconsistent
	AADHDVGSELPPEGVLGALLR				↓			↓↑*							↑*		2	2	Inconsistent
	AADHDVGSELPPEGVLGALLRV				↓↓*							↓			↑*		2	1	Inconsistent
	GEAAGAVQELAR							↑↓			↓*						2	1	Inconsistent
	DHDVGSELPPEGVLGALLR				↓			↓↓*							↑*		2	1	Inconsistent
	DVGSELPPEGVLGALLRV				↑							↓			↑*		1	2	Inconsistent
	DVGSELPPEGVLG				↑*	↓						↑					1	2	Inconsistent
	AADHDVGSELPPEGVLGA				↑↓	↓						↓			↑		3	2	Inconsistent
	DHDVGSELPPEG				↓	↓						↑			↑		2	2	Inconsistent
	DHDVGSELPPEGVLGAL				↓↑*	↓									↑		2	2	Inconsistent
	DHDVGSELPPEGVLGALL				↓↑	↓									↑		2	2	Inconsistent
	DHDVGSELPPEGVL				↑*	↓									↑*		1	2	Inconsistent
	HDVGSELPPEGVLGA				↑*	↓									↑		1	2	Inconsistent
	GLSAASPPLAETGAPR				↑	↓		↓↑									2	2	Inconsistent
	AADHDVGSELPPEGVLGALL				↑↓										↑		1	2	Inconsistent
	ARPVkEPRGLSAASPPLAETGAPRRF				↑							↓			↑		1	2	Inconsistent
	ADHDVGSELPPEGVLGA				↑	↓									↑		1	2	Inconsistent
	HDVGSELPPEG				↑*	↓									↑		1	2	Inconsistent
	HDVGSELPPEGVLG				↑*	↓									↑*		1	2	Inconsistent
	DVGSELPPEG				↑	↓						↓					2	1	Inconsistent
	AADHDVGSELPPEGVLG				↓↑	↓											2	1	Inconsistent
	AADHDVGSELPPEGVLGALLRVK				↑										↑		0	2	Increase
APLP1	DELAPAGTGVSR				↓*			↓↑									2	1	Inconsistent
	DELAPAGTGVSREAVSGLLIMGAGG				↓*							↓↑					2	1	Inconsistent
	SGSCAHPHHQVVPFRCLPGE				↓*							↓↑					2	1	Inconsistent
	DELAPAGTG				↓*							↑					1	1	Inconsistent
APOC2	STAAMSTYTGIFTDQVLSVLK							↑↓*								↓*	2	1	Inconsistent
FBLN3	GSFACQCPPGYQK	↓						↑								↓*	2	1	Inconsistent
	CVNHYGGYLCLPK	↓*						↓↑								↓*	3	1	Inconsistent
	SVPSDIFQIQATTIYANTINTFR	↑						↓↑									1	2	Inconsistent
	FSCMCPQGYQVVR	↓*						↓↑									2	1	Inconsistent
	DIDECDIVPDACK	↓						↓↑									2	1	Inconsistent
	EHIVDLEMLTVSSIGTFR	↑*						↓								↓	2	1	Inconsistent
	CVCPVSNAMCR	↓↓*						↓									2	0	Inconsistent
	EDEMCWNYHGGFR	↓↓*						↑									1	1	Inconsistent
	ELPQSIVYK	↑						↓↑									1	2	Inconsistent
	RNPADPQR	↓↑						↓↑									2	2	Inconsistent
	IPSNPSHR	↑↑*						↓↑									1	2	Inconsistent
KNG1	QVVAGLNFR							↓↑								↓*	2	1	Inconsistent
	YFIDFVAR							↓↑								↓*	2	1	Inconsistent
	KYFIDFVAR							↓↑								↓*	2	1	Inconsistent
	TVGSDTFYSFK							↓↑								↓*↑*	2	2	Inconsistent
	ENFLFLTPDCK							↓↑								↓*	2	1	Inconsistent
	YNSQNQSNNQFVLYR							↓↑								↓*	2	1	Inconsistent
	DIPTNSPELEETLTHTITK							↓↑								↓*↑*	2	2	Inconsistent
	EGDCPVQSGK							↑								↓*	1	1	Inconsistent
	RPPGFSPFR							↓↑								↓*	2	1	Inconsistent
SCG1	ELENLAAMDLELQK							↓↑*								↓*	1	2	Inconsistent
	AYFMSDTREE				↓			↑									1	1	Inconsistent
	ADQTVLTEDEKK							↑↓*								↓*	2	1	Inconsistent
	DRADQTVLTEDEKK							↑↓								↓*	2	1	Inconsistent
	GEAGAPGEEDIQGPTK							↓↑*								↓*	2	1	Inconsistent
	DPADASEAHESSSR							↓↑								↓*	2	1	Inconsistent
	EDEEEEEGENYQK							↑								↓*	1	1	Inconsistent
	VAQLDQLLHYR							↑↓								↓*	2	1	Inconsistent
	SAEFPDFYDSEEPVSTHQEAENEKDR							↑								↓*	1	1	Inconsistent
	HLEEPGETQNAFLNER							↓*↑*								↓*	2	1	Inconsistent
	GEGHHRVQENQMDKA				↓↑							↓					2	1	Inconsistent
	ADQTVLTEDEK							↑								↓*	1	1	Inconsistent
	SSQGGSLPSEEKGHPQEESEESNVSMASLGE				↓*↑							↓					2	1	Inconsistent
	SSQGGSLPSEEkGHPQEESEESNVS				↑↓							↓					2	1	Inconsistent
	EDEEEEEGENYQKGE				↑↓*							↑↓					2	2	Inconsistent
	SSQGGSLPSEEkGHPQEESEESNVSMAS				↑↓*							↓					2	1	Inconsistent
	SQEESEEGEEDATSEVD				↓↑							↓					2	1	Inconsistent
	YLNYGEEGAPGkWQQQGDLQDTKENREEA				↓↑											↓	2	1	Inconsistent
	GGSLPSEEKGHPQEESEESNVSMASLGE				↑							↑					0	2	Increase
	GEAGAPGEEDIQGPTKADTEKWAEGGGHSRE				↑*							↑					0	2	Increase
	SAEFPDFYDSEEPVSTHQEAENEKDRADQTVLTEDE				↑*							↑					0	2	Increase
	EGEEENELTLNEKN				↑							↑					0	2	Increase
